# Supplementary material for: Single‐Cell Transcriptomic Analysis Reveals an Inflammatory Antigen‐Presenting Macrophages Subtype Drive Vitiligo Pathogenesis Through STAT1‐Mediated Dual Mechanisms
Source: Mediators Inflamm. 2025 Dec 22;2025:8878698. doi: 10.1155/mi/8878698 (PMC12767439; doi:10.1155/mi/8878698)
Supplement: Supplementary file 1 — Supporting Information 1 Table S1: Primer sequences used for all qRT‐PCR experiments. [file MI-2025-8878698-s001.xlsx]

## Sheet: Sheet1
Table S1	Primer sequences used for all qRT-PCR experiments
Primer		Sequence (5′to 3′)
Cd86	Forward	TGTTTCCGTGGAGACGCAAG
	Reverse	TTGAGCCTTTGTAAATGGGCA
H2-Aa	Forward	TCAGTCGCAGACGGTGTTTAT
	Reverse	GGGGGCTGGAATCTCAGGT
H2-Ab1	Forward	AGCCCCATCACTGTGGAGT
	Reverse	GATGCCGCTCAACATCTTGC
H2-D1	Reverse	TGGTGCTGCAGAGCATTACA
	Forward	TGTGCCTTTGGGGAATCTGT
H2-K1	Reverse	CAGGTGGAGCCCGAGTATTG
	Forward	CGTACATCCGTTGGAACGTG
Il-6	Forward	TAGTCCTTCCTACCCCAATTTCC
	Reverse	TTGGTCCTTAGCCACTCCTTC
Il-1β	Forward	GCAACTGTTCCTGAACTCAACT
	Reverse	ATCTTTTGGGGTCCGTCAACT
Ifn-α	Forward	GCCTGAAGGACAGGAAGGAC
	Reverse	CCTTCTTGATCTGCTGGGCA
Ifn-γ	Reverse	AGGAACTGGCAAAAGGATGGT
	Forward	TCATTGAATGCTTGGCGCTG
Tnf-α	Reverse	GACGTGGAACTGGCAGAAGAG
	Forward	TTGGTGGTTTGTGAGTGTGAG
iNOS	Reverse	TGGCTCACTGGGCATCAC
	Forward	GGTGTGGGTGGATGGGTAGT
Arg1	Reverse	TTTGCAAAAGGGGAAGATGG
	Forward	TGCTGTGAGGCTGGAGAGAG
Cd163	Reverse	ATGGGTGGACACAGAATGGTT
	Forward	CAGGAGCGTTAGTGACAGCAG
GAPDH	Reverse	CATCCCAGAGCTGAACG
	Forward	CTGGTCCTCAGTGTAGCC
