# Supplementary material for: Single‐Cell Transcriptomic Analysis Reveals an Inflammatory Antigen‐Presenting Macrophages Subtype Drive Vitiligo Pathogenesis Through STAT1‐Mediated Dual Mechanisms
Source: Mediators Inflamm. 2025 Dec 22;2025:8878698. doi: 10.1155/mi/8878698 (PMC12767439; doi:10.1155/mi/8878698)
Supplement: Supplementary file 2 — Supporting Information 2 Table S2: Gene Ontology (GO) enrichment results for pseudotime regulatory genes. [file MI-2025-8878698-s004.xlsx]

## Sheet: cluster1
ONTOLOGY

## Sheet: cluster2
ONTOLOGY

## Sheet: cluster3
ONTOLOGY

## Sheet: cluster4
ONTOLOGY

## Sheet: cluster5
ONTOLOGY

## Sheet: cluster6
ONTOLOGY
