# Supplementary material for: Single‐Cell Transcriptomic Analysis Reveals an Inflammatory Antigen‐Presenting Macrophages Subtype Drive Vitiligo Pathogenesis Through STAT1‐Mediated Dual Mechanisms
Source: Mediators Inflamm. 2025 Dec 22;2025:8878698. doi: 10.1155/mi/8878698 (PMC12767439; doi:10.1155/mi/8878698)
Supplement: Supplementary file 3 — Supporting Information 3 Table S3: Genes comprising each hdWGCNA co‐expression module, along with their corresponding module membership scores. [file MI-2025-8878698-s003.csv]

gene	module	kME	hub
FO538757.2	Mac-M1	0.119304780806603	other
AP006222.2	Mac-M1	0.0698635708974326	other
HES4	Mac-M2	0.192799676560226	other
ISG15	Mac-M3	0.60337801518616	other
TNFRSF18	Mac-M2	0.159017340606119	other
TNFRSF4	Mac-M2	0.284815475146552	other
SDF4	Mac-M4	0.118062933622672	other
B3GALT6	Mac-M4	0.0660137335653104	other
AURKAIP1	Mac-M4	0.381496071141165	other
CCNL2	Mac-M1	0.0628066572299073	other
MRPL20	Mac-M4	0.272670700403043	other
VWA1	Mac-M5	0.250738601256734	other
ATAD3A	Mac-M5	0.180039315090528	other
SSU72	Mac-M6	0.470165792920206	other
SLC35E2B	Mac-M1	0.138812269611048	other
CDK11A	Mac-M1	0.127161613894558	other
NADK	Mac-M7	0.192831176841292	other
GNB1	Mac-M7	0.303944667118569	other
RER1	Mac-M4	0.258708160567081	other
TNFRSF14	Mac-M3	0.350309848137688	other
LRRC47	Mac-M1	0.0351395227345564	other
RPL22	Mac-M8	0.748409556077138	hub
ACOT7	Mac-M5	0.32764491931348	other
THAP3	Mac-M1	0.0234747492038241	other
PER3	Mac-M9	0.129933068536016	other
PARK7	Mac-M4	0.464318936234649	other
ENO1	Mac-M4	0.693039979438364	other
GPR157	Mac-M2	0.370566805611209	other
SLC25A33	Mac-M2	0.189462222263452	other
CTNNBIP1	Mac-M4	0.426856353581783	other
KIF1B	Mac-M2	0.118635492859294	other
PGD	Mac-M7	0.329819539698553	other
SRM	Mac-M4	0.380261633675161	other
UBIAD1	Mac-M1	0.0997377459512005	other
FBXO2	Mac-M10	0.153218252419014	other
FBXO44	Mac-M1	0.132342377305568	other
FBXO6	Mac-M4	0.16641946440452	other
AGTRAP	Mac-M9	0.146097951331025	other
MIIP	Mac-M11	0.20824760946662	other
TNFRSF1B	Mac-M2	0.286410919304839	other
TMEM51	Mac-M4	0.0527372834759789	other
EFHD2	Mac-M4	0.322075553036586	other
PLEKHM2	Mac-M9	0.0740118847158407	other
FLJ37453	Mac-M1	0.076919635711594	other
RP11-108M9.4	Mac-M1	0.19016511319553	other
RCC2	Mac-M2	0.0816559273907765	other
MRTO4	Mac-M4	0.115709111625285	other
AKR7A2	Mac-M5	0.203576542516071	other
PQLC2	Mac-M11	0.130971959302803	other
CAPZB	Mac-M4	0.478343972892214	other
MINOS1	Mac-M4	0.444081562342956	other
DDOST	Mac-M4	0.228706574285877	other
HP1BP3	Mac-M1	0.118871665406857	other
ECE1	Mac-M11	0.231077685503438	other
CDC42	Mac-M4	0.236950231882935	other
C1QA	Mac-M9	1	hub
C1QC	Mac-M9	0.918926059585127	hub
C1QB	Mac-M9	0.844153077308548	hub
HNRNPR	Mac-M5	0.178490309879796	other
TCEA3	Mac-M8	0.201716869614626	other
RPL11	Mac-M8	0.916963014855371	hub
LYPLA2	Mac-M4	0.0796173507721344	other
HMGCL	Mac-M1	0.131544370574619	other
PNRC2	Mac-M2	0.139618232174309	other
SRSF10	Mac-M5	0.133192659912846	other
CLIC4	Mac-M3	0.153514147953674	other
RUNX3	Mac-M4	0.445986840368365	other
SYF2	Mac-M1	0.139703109228301	other
RSRP1	Mac-M1	0.206313281001506	other
MTFR1L	Mac-M1	0.0968007826633551	other
STMN1	Mac-M5	0.831430420073337	hub
ZNF593	Mac-M4	0.111122012127842	other
SH3BGRL3	Mac-M4	0.714350890463711	hub
CD52	Mac-M4	0.529998869282747	other
HMGN2	Mac-M5	0.562375835539617	other
RPS6KA1	Mac-M6	0.159168275480834	other
ARID1A	Mac-M1	0.226721578955531	other
NUDC	Mac-M5	0.14418799292633	other
TMEM222	Mac-M1	0.021727248257903	other
SYTL1	Mac-M4	0.0817951810904761	other
WASF2	Mac-M9	0.125132279131871	other
FGR	Mac-M4	0.166169718507818	other
IFI6	Mac-M3	0.531993747617144	other
STX12	Mac-M2	0.0475476918292772	other
PPP1R8	Mac-M5	0.0391887619132801	other
THEMIS2	Mac-M9	0.187629778380258	other
RPA2	Mac-M5	0.221284309966883	other
PTAFR	Mac-M9	0.328706828370605	other
DNAJC8	Mac-M5	0.158617766210096	other
ATPIF1	Mac-M1	0.0596281376448169	other
SESN2	Mac-M2	0.147030632842629	other
RCC1	Mac-M5	0.187934922929999	other
EPB41	Mac-M8	0.0818295050277248	other
LAPTM5	Mac-M4	0.354166936202525	other
SNRNP40	Mac-M4	0.174536412569233	other
KHDRBS1	Mac-M5	0.171127573880716	other
TMEM39B	Mac-M12	0.0353254069256333	other
EIF3I	Mac-M11	0.096037925912779	other
MARCKSL1	Mac-M2	0.404741263345486	other
BSDC1	Mac-M1	0.186410369814934	other
ZBTB8OS	Mac-M1	0.0364724873531796	other
YARS	Mac-M4	0.0883519319567063	other
S100PBP	Mac-M1	0.142198319915717	other
RNF19B	Mac-M2	0.235011236422044	other
AK2	Mac-M4	0.197736188220439	other
PHC2	Mac-M4	0.0194004966806001	other
SMIM12	Mac-M4	0.210104189500377	other
SFPQ	Mac-M2	0.183847062086054	other
PSMB2	Mac-M4	0.40189428912697	other
AGO4	Mac-M1	0.210913498590002	other
MAP7D1	Mac-M4	0.158896404658774	other
EVA1B	Mac-M9	0.137141495216667	other
STK40	Mac-M2	0.044796300732793	other
LSM10	Mac-M6	0.510534898407145	other
MRPS15	Mac-M4	0.249122334540413	other
ZC3H12A	Mac-M2	0.637469687567579	other
YRDC	Mac-M4	0.0572383566214564	other
C1orf122	Mac-M4	0.251650965640428	other
SF3A3	Mac-M5	0.183015867483526	other
FHL3	Mac-M4	0.147653099426361	other
PABPC4	Mac-M9	0.10141934589949	other
TRIT1	Mac-M1	0.0865462543809478	other
MYCL	Mac-M1	0.25942348132953	other
CAP1	Mac-M4	0.520565550026445	other
PPT1	Mac-M11	0.561700257212359	other
RP1-39G22.7	Mac-M1	0.120973620148199	other
SMAP2	Mac-M12	0.215522915428507	other
CTPS1	Mac-M5	0.0853718341434426	other
PPCS	Mac-M1	0.069962889553756	other
PPIH	Mac-M5	0.146537005202829	other
YBX1	Mac-M4	0.488543608191819	other
SVBP	Mac-M4	0.156225179057335	other
SLC2A1	Mac-M13	0.155749714149839	other
ELOVL1	Mac-M4	0.108276276983512	other
MED8	Mac-M6	0.321911304168412	other
RPS8	Mac-M8	0.907011539287419	hub
PLK3	Mac-M2	0.218339647762885	other
UROD	Mac-M5	0.100649106204391	other
PRDX1	Mac-M13	0.39163229052593	other
AKR1A1	Mac-M4	0.339952007375263	other
NASP	Mac-M5	0.403302087788929	other
UQCRH	Mac-M4	0.229230391555044	other
MKNK1	Mac-M9	0.245919097016753	other
FAF1	Mac-M5	0.091115055306553	other
CDKN2C	Mac-M5	0.464590412324313	other
EPS15	Mac-M9	0.154839523389174	other
OSBPL9	Mac-M11	0.0794561726049245	other
TXNDC12	Mac-M1	0.0737154281817138	other
CPT2	Mac-M1	0.0935053336547065	other
MAGOH	Mac-M5	0.113243470894715	other
HSPB11	Mac-M11	0.183794760958494	other
TMEM59	Mac-M12	0.0957218868337435	other
TACSTD2	Mac-M11	0.647469694875615	other
MYSM1	Mac-M1	0.114808860049536	other
JUN	Mac-M14	0.897729758610434	hub
NFIA	Mac-M9	0.116129038110175	other
INADL	Mac-M11	0.0294475581150062	other
USP1	Mac-M5	0.342483067544107	other
ATG4C	Mac-M1	0.155001960908665	other
ITGB3BP	Mac-M5	0.29046304677124	other
PGM1	Mac-M5	0.0918192423623912	other
LEPROT	Mac-M12	0.128450851623163	other
PDE4B	Mac-M2	0.5786034955843	other
SERBP1	Mac-M5	0.182483715769488	other
GADD45A	Mac-M13	0.58062377143975	other
WLS	Mac-M9	0.280682695115715	other
ZRANB2	Mac-M1	0.198382267775707	other
USP33	Mac-M1	0.135600241446231	other
FAM73A	Mac-M1	0.0962140105293558	other
DNAJB4	Mac-M2	0.0689919465133119	other
RP11-386I14.4	Mac-M12	0.111628984514908	other
IFI44	Mac-M9	0.12076305056963	other
GNG5	Mac-M4	0.528253966272341	other
CTBS	Mac-M1	0.0981095702934864	other
MCOLN2	Mac-M13	0.59223881042181	other
BCL10	Mac-M2	0.0359840267650707	other
SH3GLB1	Mac-M7	0.357430003225654	other
PKN2	Mac-M1	0.230417674701904	other
GTF2B	Mac-M2	0.242628566324556	other
GBP1	Mac-M3	0.999742035733423	hub
GBP2	Mac-M3	0.553213887919726	other
EVI5	Mac-M12	0.032541157697739	other
RPL5	Mac-M8	0.832511303586409	hub
MTF2	Mac-M1	0.249850883796136	other
CCDC18	Mac-M5	0.192123168745269	other
DR1	Mac-M6	0.290242174596448	other
DNTTIP2	Mac-M2	0.074516463368157	other
DPYD	Mac-M9	0.179566032536945	other
SNX7	Mac-M5	0.149667612974528	other
TRMT13	Mac-M1	0.177704740217948	other
DBT	Mac-M1	0.089018839510442	other
VCAM1	Mac-M3	0.225795976313033	other
RNPC3	Mac-M1	0.117157486125039	other
VAV3	Mac-M8	0.0593257829939828	other
PRPF38B	Mac-M1	0.381320506311339	other
GPSM2	Mac-M5	0.274961799715223	other
TAF13	Mac-M2	0.131962616750064	other
PSMA5	Mac-M4	0.345309994086765	other
GSTM4	Mac-M11	0.208394760347837	other
LAMTOR5	Mac-M4	0.304109024691286	other
DRAM2	Mac-M9	0.194895776081447	other
CEPT1	Mac-M1	0.19264876562044	other
ATP5F1	Mac-M4	0.306810484880131	other
C1orf162	Mac-M1	0.788050168300477	hub
RAP1A	Mac-M4	0.231142678913935	other
CAPZA1	Mac-M4	0.250057804599101	other
RHOC	Mac-M4	0.372583012162493	other
PPM1J	Mac-M11	0.351502234176272	other
PHTF1	Mac-M5	0.0978788269727462	other
RSBN1	Mac-M1	0.0883671942482702	other
PTPN22	Mac-M8	0.0541672795999116	other
BCAS2	Mac-M2	0.142903874158828	other
ATP1A1	Mac-M11	0.194339552597234	other
CD58	Mac-M2	0.26321881622092	other
PTGFRN	Mac-M9	0.0777969628193599	other
TTF2	Mac-M5	0.20312397064617	other
FAM46C	Mac-M11	0.329443581182656	other
ANKRD35	Mac-M5	0.0971405317648788	other
PEX11B	Mac-M1	0.0376892695321021	other
RBM8A	Mac-M2	0.108510374588972	other
POLR3GL	Mac-M12	0.104793972214787	other
TXNIP	Mac-M1	0.999050649155064	hub
NBPF14	Mac-M1	0.306387522249308	other
CH17-189H20.1	Mac-M1	0.0275111827488809	other
BOLA1	Mac-M1	0.0305810687404428	other
VPS45	Mac-M1	0.0730481964958244	other
PLEKHO1	Mac-M7	0.220222873416835	other
ANP32E	Mac-M5	0.375189799625483	other
APH1A	Mac-M4	0.23303103515273	other
C1orf54	Mac-M11	0.866166370106406	hub
MRPS21	Mac-M4	0.156845649287313	other
ECM1	Mac-M9	0.241363003002652	other
MCL1	Mac-M2	0.598094102577781	other
ENSA	Mac-M11	0.273495420198164	other
CTSS	Mac-M9	0.506541604770298	other
CTSK	Mac-M9	0.0557739431828841	other
ARNT	Mac-M9	0.092571723170303	other
SETDB1	Mac-M1	0.11552392573887	other
CDC42SE1	Mac-M2	0.194176405965988	other
TNFAIP8L2	Mac-M6	0.183418936220181	other
SCNM1	Mac-M1	0.237175936646857	other
PSMD4	Mac-M4	0.258457713929928	other
PSMB4	Mac-M4	0.24449410420794	other
TUFT1	Mac-M2	0.0159542856760337	other
SNX27	Mac-M1	0.129129329796331	other
S100A10	Mac-M13	0.586568130815975	other
S100A11	Mac-M4	0.58692080063633	other
TCHH	Mac-M2	0.185465490082592	other
S100A6	Mac-M4	0.391482613362587	other
S100A4	Mac-M12	0.588592776787554	other
S100A13	Mac-M9	0.080972062141147	other
SNAPIN	Mac-M6	0.447514486429155	other
ILF2	Mac-M5	0.271232635519298	other
SLC27A3	Mac-M13	0.500978879334731	other
DENND4B	Mac-M1	0.244897510691474	other
JTB	Mac-M4	0.303585221884174	other
RAB13	Mac-M7	0.599974046767621	other
RPS27	Mac-M8	0.946175953362486	hub
TPM3	Mac-M4	0.458480945183591	other
C1orf43	Mac-M4	0.263637454197047	other
HAX1	Mac-M5	0.0961903913477945	other
ADAR	Mac-M1	0.183709651318159	other
CKS1B	Mac-M5	0.754241061383745	hub
ZBTB7B	Mac-M6	0.243927315281465	other
DPM3	Mac-M1	0.115340536499232	other
KRTCAP2	Mac-M1	0.149404728807919	other
FDPS	Mac-M5	0.258367957791538	other
RUSC1	Mac-M4	0.066545492834024	other
ASH1L	Mac-M1	0.0625882260509415	other
GON4L	Mac-M1	0.225273439463025	other
ARHGEF2	Mac-M2	0.0826023664954345	other
SSR2	Mac-M8	0.255317860554263	other
LAMTOR2	Mac-M4	0.413336894186298	other
LMNA	Mac-M2	0.666036880446317	other
SLC25A44	Mac-M2	0.105917902719137	other
GLMP	Mac-M9	0.198671689486091	other
CCT3	Mac-M4	0.181809297192869	other
ISG20L2	Mac-M2	0.0773693258925111	other
HDGF	Mac-M4	0.18062507533418	other
ETV3	Mac-M2	0.413744256588241	other
CD1C	Mac-M12	0.808032861143478	hub
CD1B	Mac-M13	0.760153240879226	hub
CD1E	Mac-M12	0.7283667909412	hub
MNDA	Mac-M12	0.713216626710508	hub
IFI16	Mac-M1	0.495833416580367	other
FCER1A	Mac-M12	1	hub
DUSP23	Mac-M6	0.535972257745132	other
IGSF8	Mac-M10	0.16558458733291	other
PEA15	Mac-M13	0.596734352226888	other
NCSTN	Mac-M1	0.140733723713946	other
CD84	Mac-M9	0.113836217453309	other
CD48	Mac-M8	0.353003232871403	other
ARHGAP30	Mac-M1	0.548407982180673	other
PFDN2	Mac-M11	0.17766555460654	other
NIT1	Mac-M1	0.0996960623257781	other
UFC1	Mac-M4	0.213045693216849	other
FCER1G	Mac-M9	0.576824003271747	other
SDHC	Mac-M4	0.197732839529023	other
FCGR2A	Mac-M9	0.462148399857734	other
FCGR2B	Mac-M12	0.817482665439198	hub
UAP1	Mac-M2	0.191648153576254	other
HSD17B7	Mac-M1	0.0445990635437186	other
PBX1	Mac-M10	0.145702201818632	other
MGST3	Mac-M7	0.550554999356964	other
CREG1	Mac-M9	0.283177794514678	other
RCSD1	Mac-M1	0.501375390963667	other
MPC2	Mac-M5	0.185771874546551	other
DCAF6	Mac-M10	0.177162016432935	other
TIPRL	Mac-M2	0.059414996718835	other
ATP1B1	Mac-M2	0.26150603440943	other
PIGC	Mac-M1	0.103898470012267	other
KLHL20	Mac-M1	0.140218397011548	other
CACYBP	Mac-M5	0.263088720644962	other
MRPS14	Mac-M4	0.147427494260068	other
KIAA0040	Mac-M11	0.135412184466416	other
TOR3A	Mac-M2	0.0792815738618493	other
ABL2	Mac-M2	0.590777098109902	other
TOR1AIP1	Mac-M1	0.13002488615895	other
QSOX1	Mac-M4	0.209743433203485	other
GLUL	Mac-M2	0.266692232222662	other
NPL	Mac-M9	0.369068118595398	other
NCF2	Mac-M12	0.470937071841506	other
ARPC5	Mac-M4	0.484590731480498	other
C1orf21	Mac-M11	0.183937232378184	other
EDEM3	Mac-M1	0.0942537858428149	other
FAM129A	Mac-M13	0.511593369291856	other
IVNS1ABP	Mac-M2	0.140637308369935	other
PTGS2	Mac-M2	0.418136418877861	other
RGS1	Mac-M2	0.367049192316055	other
RGS2	Mac-M14	0.448033265675561	other
LAD1	Mac-M13	0.435644815083271	other
CSRP1	Mac-M11	0.182118591212836	other
TIMM17A	Mac-M4	0.210453133688852	other
RNPEP	Mac-M4	0.201597672932783	other
ARL8A	Mac-M7	0.253706340878327	other
PTPN7	Mac-M1	0.355592506650746	other
UBE2T	Mac-M5	0.605182769573246	other
ADIPOR1	Mac-M9	0.0796640544296396	other
CYB5R1	Mac-M12	0.0337262398404537	other
TMEM183A	Mac-M4	0.140309699559544	other
BTG2	Mac-M14	0.834203383969613	hub
SNRPE	Mac-M11	0.0944428755728788	other
PPP1R15B	Mac-M2	0.365702246733704	other
MDM4	Mac-M1	0.490488938287764	other
DSTYK	Mac-M12	0.0165360956353564	other
NUCKS1	Mac-M5	0.406842677757629	other
RAB29	Mac-M11	0.499925490907961	other
RAB7B	Mac-M2	0.35638590614607	other
RASSF5	Mac-M2	0.301935173240592	other
MAPKAPK2	Mac-M2	0.106484089723923	other
CD55	Mac-M2	0.480895350460409	other
CD46	Mac-M9	0.0833512736563698	other
LAMB3	Mac-M2	0.157865375751246	other
G0S2	Mac-M2	0.806360851855745	hub
TRAF3IP3	Mac-M12	0.0807951226094862	other
ATF3	Mac-M14	1	hub
TATDN3	Mac-M1	0.116872456827265	other
ANGEL2	Mac-M1	0.100707379564159	other
GPATCH2	Mac-M1	0.155253818790017	other
CAPN2	Mac-M4	0.23786106999919	other
TP53BP2	Mac-M2	0.205365656976354	other
DEGS1	Mac-M5	0.0577470559768341	other
WDR26	Mac-M9	0.0446242897939061	other
LBR	Mac-M1	0.204785752031463	other
SRP9	Mac-M4	0.358550760461308	other
EPHX1	Mac-M9	0.195442074822834	other
TMEM63A	Mac-M1	0.18371862377346	other
H3F3A	Mac-M5	0.22076813223834	other
PARP1	Mac-M5	0.186878745433311	other
ADCK3	Mac-M1	0.103933560325934	other
MRPL55	Mac-M4	0.18723601348519	other
GUK1	Mac-M4	0.334050432645991	other
RNF187	Mac-M4	0.215798643455573	other
RAB4A	Mac-M1	0.0197184346646068	other
ARV1	Mac-M1	0.0521507783429303	other
C1orf131	Mac-M1	0.121034061642253	other
TSNAX	Mac-M1	0.120525187434416	other
TARBP1	Mac-M1	0.214443930086015	other
IRF2BP2	Mac-M9	0.128348435255803	other
LYST	Mac-M1	0.0407798986766378	other
GPR137B	Mac-M13	0.620169114997052	other
LGALS8	Mac-M9	0.0913162879700867	other
FH	Mac-M5	0.123476777556916	other
OPN3	Mac-M2	0.137420091808884	other
CHML	Mac-M2	0.198378363374855	other
SDCCAG8	Mac-M1	0.127127145613127	other
COX20	Mac-M4	0.187342016639241	other
HNRNPU	Mac-M2	0.125705430836416	other
NLRP3	Mac-M2	0.614420553223173	other
SH3YL1	Mac-M5	0.130768770523685	other
ACP1	Mac-M4	0.203509677692154	other
TSSC1	Mac-M4	0.12850416442917	other
RPS7	Mac-M8	0.841153637006043	hub
ID2	Mac-M2	0.485426025648587	other
ITGB1BP1	Mac-M4	0.27435322354936	other
IAH1	Mac-M4	0.15121266606425	other
ADAM17	Mac-M14	0.100763131595966	other
YWHAQ	Mac-M5	0.250000467117204	other
KLF11	Mac-M9	0.0732898987688964	other
HPCAL1	Mac-M9	0.119819050226982	other
ODC1	Mac-M11	0.199971082661861	other
PDIA6	Mac-M4	0.311707367705719	other
PQLC3	Mac-M12	0.213058937642986	other
FAM49A	Mac-M2	0.265565978075745	other
RDH14	Mac-M1	0.0570969718674106	other
LAPTM4A	Mac-M9	0.155656941299439	other
RHOB	Mac-M9	0.285619973790766	other
FKBP1B	Mac-M11	0.482502119918749	other
SF3B6	Mac-M4	0.254148147744966	other
FAM228B	Mac-M1	0.134470265042293	other
ITSN2	Mac-M1	0.393765978225929	other
PTRHD1	Mac-M8	0.268866663213898	other
RAB10	Mac-M13	0.223319367647054	other
SLC35F6	Mac-M9	0.071629421312783	other
OST4	Mac-M4	0.249338647431222	other
SLC5A6	Mac-M13	0.0985313164605404	other
ATRAID	Mac-M4	0.123362472385296	other
SNX17	Mac-M4	0.387647731980158	other
PPM1G	Mac-M5	0.283815482137212	other
FNDC4	Mac-M5	0.290525961484572	other
FOSL2	Mac-M2	0.501867629020262	other
PPP1CB	Mac-M2	0.230684863506381	other
CLIP4	Mac-M9	0.0270816617973541	other
LBH	Mac-M11	0.171310048387579	other
MEMO1	Mac-M1	0.15954044584484	other
YIPF4	Mac-M1	0.248274015556175	other
FEZ2	Mac-M9	0.124828934043597	other
EIF2AK2	Mac-M1	0.0908956741722911	other
CEBPZOS	Mac-M1	0.0403588302359488	other
QPCT	Mac-M13	0.579710325045831	other
CDC42EP3	Mac-M8	0.123851992322428	other
CYP1B1	Mac-M7	0.485033347295951	other
SRSF7	Mac-M11	0.292778517323401	other
MAP4K3	Mac-M11	0.0693390432216486	other
THUMPD2	Mac-M1	0.123708975053219	other
SLC8A1	Mac-M1	0.356240665069754	other
COX7A2L	Mac-M8	0.261422063304416	other
MTA3	Mac-M5	0.118092562291127	other
ZFP36L2	Mac-M1	0.576502986426555	other
EPAS1	Mac-M9	0.11245917654002	other
RHOQ	Mac-M9	0.118495812006761	other
EPCAM	Mac-M5	0.421316361707876	other
MSH2	Mac-M5	0.163846724904773	other
RTN4	Mac-M2	0.0754412727674112	other
RPS27A	Mac-M8	0.838494834634823	hub
CCDC88A	Mac-M8	0	other
VRK2	Mac-M3	0.283753428158187	other
BCL11A	Mac-M8	0.0975200674226298	other
REL	Mac-M2	0.847419289135007	hub
AHSA2	Mac-M1	0.245830709976731	other
SLC1A4	Mac-M4	0.17815225110793	other
RAB1A	Mac-M2	0.163513689869586	other
SPRED2	Mac-M2	0.326002934167936	other
CNRIP1	Mac-M9	0.193646895610787	other
PLEK	Mac-M2	0.6345472496833	other
ANTXR1	Mac-M9	0.104297607558291	other
AAK1	Mac-M9	0.155078759510196	other
ANXA4	Mac-M7	0.531630124386583	other
GMCL1	Mac-M5	0.103465225631924	other
MXD1	Mac-M2	0.343883440276783	other
PCBP1	Mac-M7	0.441877845988878	other
SNRPG	Mac-M4	0.4518428954021	other
FAM136A	Mac-M4	0.103976691767088	other
CD207	Mac-M5	0.514879653678732	other
NAGK	Mac-M1	0.24200701306209	other
MPHOSPH10	Mac-M1	0.150348135810296	other
ZNF638	Mac-M1	0.165882531353965	other
PRADC1	Mac-M4	0.143763906298491	other
DGUOK	Mac-M4	0.253290567187069	other
TET3	Mac-M9	0.0887392128265526	other
BOLA3	Mac-M4	0.250629252108897	other
MOB1A	Mac-M7	0.200254833476973	other
MTHFD2	Mac-M2	0.219449758485902	other
AUP1	Mac-M4	0.151716646405084	other
DOK1	Mac-M6	0.160277117485053	other
POLE4	Mac-M4	0.308291773119392	other
SUCLG1	Mac-M5	0.133511311003062	other
TMSB10	Mac-M4	0.489032827701997	other
KCMF1	Mac-M4	0.036871415052215	other
TGOLN2	Mac-M1	0.236914549865596	other
ELMOD3	Mac-M1	0.288942189231655	other
CAPG	Mac-M4	0.655860364349344	other
MAT2A	Mac-M2	0.28266287856896	other
VAMP8	Mac-M4	0.494714843476217	other
VAMP5	Mac-M3	0.700888515788673	hub
RNF181	Mac-M4	0.212756974107449	other
C2orf68	Mac-M1	0.155326911793329	other
ST3GAL5	Mac-M3	0.231314243520141	other
PTCD3	Mac-M1	0.0672517265319352	other
CHMP3	Mac-M9	0.106240619606627	other
RNF103	Mac-M2	0.0452674253083514	other
LINC00152	Mac-M4	0.423112965711552	other
KRCC1	Mac-M1	0.128039325001757	other
MRPS5	Mac-M1	0.120102257379542	other
DUSP2	Mac-M2	0.708741338983257	hub
TMEM127	Mac-M9	0.10386964358795	other
SNRNP200	Mac-M1	0.194797137335372	other
ARID5A	Mac-M2	0.209849644398123	other
COX5B	Mac-M4	0.424815041178436	other
INPP4A	Mac-M1	0.277076903058048	other
MGAT4A	Mac-M9	0.152332945143788	other
MITD1	Mac-M1	0.126304113585361	other
RPL31	Mac-M8	0.820130019943242	hub
RNF149	Mac-M2	0.145431952789893	other
MAP4K4	Mac-M2	0.235928643774111	other
IL1R2	Mac-M2	0.480996370121037	other
IL1R1	Mac-M2	0.134061297195603	other
FHL2	Mac-M5	0.213192054342441	other
GCC2	Mac-M1	0.338639990286242	other
LIMS1	Mac-M3	0.113012467753865	other
RANBP2	Mac-M2	0.0747235677559062	other
SEPT10	Mac-M9	0	other
LINC00116	Mac-M7	0.332019933366019	other
MIR4435-2HG	Mac-M4	0.358755445977823	other
ZC3H6	Mac-M1	0.187663366585491	other
TTL	Mac-M1	0.199032588268721	other
CHCHD5	Mac-M4	0.152169532692308	other
IL1B	Mac-M2	0.936490490907115	hub
IL1RN	Mac-M2	0.593891805700697	other
SLC35F5	Mac-M2	0.0146520586251515	other
ACTR3	Mac-M4	0.404572163933374	other
DBI	Mac-M2	0.16468827352553	other
TFCP2L1	Mac-M10	0.0834428885371556	other
TSN	Mac-M5	0.0712580855913263	other
GYPC	Mac-M11	0.250841736453285	other
LIMS2	Mac-M5	0.175997257410745	other
MZT2B	Mac-M11	0.236534794006175	other
IMP4	Mac-M4	0.191630906515096	other
PTPN18	Mac-M1	0.38981695201332	other
PLEKHB2	Mac-M4	0.133951374258827	other
MZT2A	Mac-M11	0.517749940764051	other
CCDC74A	Mac-M11	0.268654753010393	other
NCKAP5	Mac-M8	0.125314994343598	other
MGAT5	Mac-M9	0.127189703069356	other
MCM6	Mac-M5	0.339553411307455	other
HNMT	Mac-M9	0.277980172780325	other
KYNU	Mac-M2	0.547070518331045	other
ARHGAP15	Mac-M12	0.0974252916069983	other
ZEB2	Mac-M9	0.532241517983056	other
RBM43	Mac-M1	0.100672040876924	other
ARL5A	Mac-M8	0.152876254140243	other
ARL6IP6	Mac-M5	0.129696029341755	other
NR4A2	Mac-M2	0.524921901872916	other
CYTIP	Mac-M2	0.291870084641086	other
PKP4	Mac-M5	0.0691008435412625	other
BAZ2B	Mac-M1	0.23604901067691	other
CD302	Mac-M12	0.401082228639093	other
LY75	Mac-M13	0.104277182725926	other
RBMS1	Mac-M9	0.204356242024143	other
TANK	Mac-M2	0.299944601297235	other
PSMD14	Mac-M4	0.257673493238659	other
IFIH1	Mac-M3	0.224283668266253	other
GCA	Mac-M12	0.200035365992213	other
GALNT3	Mac-M2	0.0387047308756799	other
CERS6	Mac-M13	0.0942335609396911	other
DHRS9	Mac-M12	0.206533396655257	other
PPIG	Mac-M1	0.0612191396646852	other
CYBRD1	Mac-M9	0.0864657321622624	other
HAT1	Mac-M5	0.173303742271882	other
ITGA6	Mac-M5	0.104991424939472	other
CDCA7	Mac-M5	0.268973411302527	other
OLA1	Mac-M4	0.15012538134683	other
CIR1	Mac-M1	0.133104208667425	other
GPR155	Mac-M1	0.41378398470905	other
WIPF1	Mac-M9	0.227664352308057	other
ATP5G3	Mac-M4	0.555382064737114	other
HNRNPA3	Mac-M5	0.241915923105966	other
NFE2L2	Mac-M2	0.704932891622284	hub
ITGAV	Mac-M7	0.287851493903208	other
TFPI	Mac-M10	0.324763363912422	other
SLC40A1	Mac-M9	0.632577052215014	other
ORMDL1	Mac-M1	0.1552080314423	other
NAB1	Mac-M2	0.0590649071513994	other
GLS	Mac-M2	0.234344656673995	other
STAT1	Mac-M3	1	hub
NABP1	Mac-M2	0.299671099588619	other
SLC39A10	Mac-M1	0.240994863214749	other
STK17B	Mac-M2	0.227682382556299	other
RP11-347P5.1	Mac-M1	0.438858827179538	other
ANKRD44	Mac-M1	0.526046937247094	other
COQ10B	Mac-M2	0.177101048969554	other
HSPD1	Mac-M2	0.179916143686986	other
HSPE1	Mac-M2	0.0667591346030652	other
SPATS2L	Mac-M4	0.242196049348072	other
KCTD18	Mac-M1	0.102092203578455	other
BZW1	Mac-M2	0.176991108029385	other
CLK1	Mac-M2	0.0644587006366793	other
FAM126B	Mac-M1	0.149538309382216	other
NDUFB3	Mac-M4	0.387586397605434	other
CFLAR	Mac-M2	0.621567748916625	other
TMEM237	Mac-M5	0.190179750524903	other
SUMO1	Mac-M4	0.229245391906025	other
FAM117B	Mac-M8	0.0845875729764811	other
NRP2	Mac-M2	0.307028031016088	other
EEF1B2	Mac-M8	0.712517471056676	hub
IDH1	Mac-M9	0.10229254884182	other
BARD1	Mac-M5	0.368694459013203	other
MREG	Mac-M13	0.496482765150432	other
XRCC5	Mac-M5	0.232324265658649	other
RPL37A	Mac-M8	0.849592980198814	hub
TNS1	Mac-M9	0.235880926559648	other
ARPC2	Mac-M4	0.707144471538657	hub
CTDSP1	Mac-M1	0.198198875561	other
FAM134A	Mac-M1	0.116008295523504	other
ATG9A	Mac-M1	0.096531078162165	other
ANKZF1	Mac-M1	0.224236908913988	other
STK16	Mac-M1	0.0670422768954752	other
ACSL3	Mac-M2	0.0985633118541935	other
AP1S3	Mac-M13	0.349688014571561	other
MRPL44	Mac-M6	0.356848408885016	other
PID1	Mac-M12	0.381626222865861	other
SP110	Mac-M1	0.31046442005275	other
SP140L	Mac-M1	0.214720529990857	other
SP100	Mac-M1	0.10859326396298	other
PSMD1	Mac-M5	0.104830005335792	other
PTMA	Mac-M5	0.420606915809937	other
EIF4E2	Mac-M4	0.242629019316944	other
INPP5D	Mac-M1	0.648913795831566	other
ARL4C	Mac-M2	0.165310908028984	other
LRRFIP1	Mac-M2	0.16836915132097	other
RAMP1	Mac-M5	0.185864670419187	other
UBE2F	Mac-M4	0.226770630325567	other
MYEOV2	Mac-M6	0.582669513546094	other
RNPEPL1	Mac-M4	0.123566400096217	other
FARP2	Mac-M11	0.0914664984855988	other
DTYMK	Mac-M5	0.51011711895927	other
CRBN	Mac-M1	0.106524211387398	other
EGOT	Mac-M2	0.120815646689327	other
BHLHE40	Mac-M2	0.352654733790087	other
ARL8B	Mac-M2	0.335055198387818	other
EDEM1	Mac-M2	0.268255647184372	other
THUMPD3-AS1	Mac-M2	0.0996507118793842	other
THUMPD3	Mac-M1	0.0229359216041526	other
SETD5	Mac-M1	0.0528028094315081	other
OGG1	Mac-M1	0.122795846280729	other
CAMK1	Mac-M4	0.405179066116013	other
TADA3	Mac-M6	0.304084560053144	other
ARPC4	Mac-M4	0.442889819797764	other
BRK1	Mac-M4	0.486662722609182	other
SEC13	Mac-M11	0.114155984181996	other
ATG7	Mac-M9	0.114951997160218	other
MKRN2	Mac-M1	0.0367513731361202	other
RPL32	Mac-M8	0.955118714083682	hub
XPC	Mac-M1	0.120716962989666	other
LSM3	Mac-M5	0.257617764340105	other
CCDC174	Mac-M1	0.0368260023230977	other
SH3BP5	Mac-M2	0.270825202939039	other
ANKRD28	Mac-M2	0.205245786757397	other
RFTN1	Mac-M13	0.418291363571419	other
RAB5A	Mac-M13	0.249249180336446	other
UBE2E2	Mac-M4	0.192791037014417	other
UBE2E1	Mac-M2	0.148686541431698	other
RPL15	Mac-M8	0.756426379171012	hub
NR1D2	Mac-M9	0.0881932695583494	other
AZI2	Mac-M9	0.0694208003602417	other
TGFBR2	Mac-M9	0.179008105504838	other
STT3B	Mac-M9	0.0565308817369795	other
CMTM6	Mac-M2	0.38264230380628	other
MLH1	Mac-M5	0.100394350941902	other
PLCD1	Mac-M11	0.405871096504098	other
OXSR1	Mac-M2	0.130221537492355	other
EXOG	Mac-M1	0.226124631207429	other
CSRNP1	Mac-M2	0.561676572543609	other
RPSA	Mac-M8	0.629657387867316	other
RPL14	Mac-M8	0.740581693206638	hub
CTNNB1	Mac-M2	0.10928366898099	other
NKTR	Mac-M1	0.432246427289696	other
HIGD1A	Mac-M4	0.229560094951547	other
TMEM42	Mac-M1	0.121258027418836	other
LIMD1	Mac-M1	0.216024450547042	other
SACM1L	Mac-M1	0.0902631092352451	other
CCDC12	Mac-M11	0.139522133667298	other
NBEAL2	Mac-M11	0.178881759234549	other
SETD2	Mac-M1	0.167071918349984	other
TMA7	Mac-M8	0.205738675415161	other
SHISA5	Mac-M6	0.343702245547399	other
UQCRC1	Mac-M4	0.255657658405707	other
NDUFAF3	Mac-M4	0.249298521302066	other
IMPDH2	Mac-M5	0.236025922988867	other
GPX1	Mac-M9	0.401676769610469	other
RHOA	Mac-M4	0.497553036180307	other
GMPPB	Mac-M4	0.12593512580074	other
RBM6	Mac-M1	0.259680030524639	other
GNAI2	Mac-M4	0.424234964435554	other
TUSC2	Mac-M6	0.227287145852704	other
RASSF1	Mac-M1	0.163999416900178	other
CISH	Mac-M6	0.126801083792635	other
MAPKAPK3	Mac-M4	0.328527400099653	other
MANF	Mac-M4	0.330174741298486	other
ABHD14B	Mac-M8	0.157464950251247	other
RPL29	Mac-M8	0.852737763554978	hub
DUSP7	Mac-M1	0.0800044895885272	other
TWF2	Mac-M4	0.245268697807607	other
PPM1M	Mac-M4	0.0973195084508608	other
NISCH	Mac-M9	0.239722990128594	other
SMIM4	Mac-M9	0.131185792885304	other
SPCS1	Mac-M4	0.244411128803188	other
TKT	Mac-M12	0.143843503472833	other
SELK	Mac-M2	0.662612683463543	other
CCDC66	Mac-M1	0.190229665823192	other
APPL1	Mac-M1	0.129802690722067	other
ARF4	Mac-M2	0.244416852398968	other
FLNB	Mac-M11	0.129804314988908	other
DNASE1L3	Mac-M11	1	hub
KCTD6	Mac-M1	0.094566333128596	other
C3orf14	Mac-M5	0.109608108317258	other
THOC7	Mac-M4	0.186318048273077	other
FRMD4B	Mac-M9	0.279660219906877	other
MITF	Mac-M9	0.122315424054885	other
EIF4E3	Mac-M7	0.0929582902986182	other
RYBP	Mac-M2	0.121800173656925	other
ROBO1	Mac-M11	0.0835102182620479	other
C3orf38	Mac-M1	0.010477621925108	other
MTRNR2L12	Mac-M14	0.36118465168066	other
ST3GAL6	Mac-M12	0.022668731911562	other
CMSS1	Mac-M5	0.130918678331744	other
FILIP1L	Mac-M2	0.241735218759503	other
NIT2	Mac-M4	0.169632187682716	other
TRMT10C	Mac-M1	0.0910900387916291	other
RPL24	Mac-M8	0.727336905017493	hub
NFKBIZ	Mac-M2	0.57324564106027	other
ABHD10	Mac-M1	0.0985488358869973	other
ATG3	Mac-M11	0.316045533439558	other
ATP6V1A	Mac-M3	0.0948409315820907	other
ZBTB20	Mac-M1	0.143141241879307	other
B4GALT4	Mac-M11	0.133532400646615	other
ARHGAP31	Mac-M4	0.126355655586799	other
TMEM39A	Mac-M2	0.0998318195994068	other
POGLUT1	Mac-M13	0.360580630394574	other
COX17	Mac-M13	0.228682496128977	other
LRRC58	Mac-M1	0.0754220332442513	other
GOLGB1	Mac-M14	0.144110279404811	other
CD86	Mac-M2	0.137930737223754	other
CSTA	Mac-M12	0.20607208729845	other
FAM162A	Mac-M11	0.0835627869644349	other
PARP9	Mac-M3	0.340527284516797	other
DTX3L	Mac-M9	0.132738200450114	other
PARP14	Mac-M9	0.135097086649354	other
HSPBAP1	Mac-M12	0.106651064787796	other
DIRC2	Mac-M2	0.0451865942039736	other
MYLK	Mac-M8	0.100772394300813	other
UMPS	Mac-M5	0.00943706872461223	other
ITGB5	Mac-M9	0.0632414396834793	other
OSBPL11	Mac-M1	0.264243787059452	other
TPRA1	Mac-M2	0.409947724632276	other
MGLL	Mac-M10	0.308039999155575	other
CNBP	Mac-M12	0.138931043282029	other
HMCES	Mac-M5	0.101211894147629	other
H1FX	Mac-M4	0.173849117887165	other
PLXND1	Mac-M9	0.137612014234251	other
MRPL3	Mac-M4	0.239121151041151	other
NPHP3	Mac-M1	0.0904425050696977	other
CDV3	Mac-M7	0.242961831507836	other
ANAPC13	Mac-M1	0.0172992341181624	other
NCK1	Mac-M1	0.0966417620029629	other
PIK3CB	Mac-M11	0.110312707573615	other
SLC25A36	Mac-M1	0.0707115514247172	other
ZBTB38	Mac-M2	0.0931367629666633	other
RNF7	Mac-M4	0.20941413375924	other
ATP1B3	Mac-M2	0.552022051373786	other
U2SURP	Mac-M1	0.142667635817402	other
C3orf58	Mac-M2	0.0546120879040169	other
PLSCR1	Mac-M2	0.376619698910111	other
COMMD2	Mac-M10	0.15215523194691	other
RNF13	Mac-M9	0.259364984324027	other
TSC22D2	Mac-M2	0.0835519642898393	other
SERP1	Mac-M12	0.156721523243425	other
SELT	Mac-M4	0.235173304675136	other
SIAH2	Mac-M13	0.120099345019029	other
P2RY13	Mac-M1	0.237494207372841	other
MBNL1	Mac-M9	0.0802880953402032	other
DHX36	Mac-M8	0.0761495912921348	other
GMPS	Mac-M5	0.151777664984188	other
SSR3	Mac-M12	0.121511931583604	other
TIPARP	Mac-M2	0.136674487956662	other
CCNL1	Mac-M14	0.46086055906986	other
MLF1	Mac-M2	0.0288597537808726	other
LXN	Mac-M9	0.0910028473626662	other
MFSD1	Mac-M9	0.277675544632886	other
SMC4	Mac-M5	0.506348293233025	other
SKIL	Mac-M2	0.295293360001185	other
FNDC3B	Mac-M7	0.324388899059864	other
TNFSF10	Mac-M3	0.470673153630828	other
ACTL6A	Mac-M5	0.249286312792628	other
MRPL47	Mac-M4	0.155022245224775	other
TTC14	Mac-M1	0.357874265321447	other
B3GNT5	Mac-M2	0.248740511838437	other
PARL	Mac-M1	0.117515315000411	other
ABCC5	Mac-M9	0.110454574283248	other
AP2M1	Mac-M4	0.369356148563084	other
PSMD2	Mac-M4	0.222500298763858	other
MAGEF1	Mac-M1	0.173278106587129	other
MAP3K13	Mac-M13	0.265323966642104	other
TMEM41A	Mac-M1	0.0632963095948523	other
TRA2B	Mac-M14	0.287640116749168	other
DNAJB11	Mac-M4	0.191085025829583	other
EIF4A2	Mac-M1	0.040796406183173	other
RFC4	Mac-M5	0.359210661669252	other
ST6GAL1	Mac-M1	0.303310399634355	other
RPL39L	Mac-M5	0.340007818930872	other
P3H2	Mac-M4	0.107829320062474	other
CLDN1	Mac-M4	0.421149586655153	other
IL1RAP	Mac-M13	0.262653105034908	other
CCDC50	Mac-M12	0.211877404488864	other
MB21D2	Mac-M2	0.188573246437531	other
HES1	Mac-M7	0.233507534233166	other
ATP13A3	Mac-M2	0.408262927230674	other
ACAP2	Mac-M1	0.262564818525565	other
PPP1R2	Mac-M13	0.171830712328158	other
LINC00969	Mac-M1	0.290987320784391	other
TNK2	Mac-M1	0.143667458925568	other
TFRC	Mac-M9	0.173451639533348	other
NRROS	Mac-M12	0.120025400818331	other
PIGX	Mac-M5	0.149782517814783	other
NCBP2-AS2	Mac-M6	0.408492049821507	other
PIGZ	Mac-M11	0.054545332300612	other
RUBCN	Mac-M13	0	other
RPL35A	Mac-M8	0.864808056929833	hub
ATP5I	Mac-M4	0.232680861326357	other
CTBP1	Mac-M4	0.079277746323057	other
SLBP	Mac-M5	0.306615116967958	other
TMEM129	Mac-M1	0.0659650219335	other
TACC3	Mac-M5	0.434241849153162	other
WHSC1	Mac-M5	0.24504635303081	other
C4orf48	Mac-M4	0.191060173087056	other
MXD4	Mac-M1	0.255826797114658	other
TNIP2	Mac-M2	0.205276438079068	other
SH3BP2	Mac-M9	0.1218334106194	other
ADD1	Mac-M1	0.10916695320302	other
RGS12	Mac-M4	0.219752059485012	other
LRPAP1	Mac-M1	0.0413990007747236	other
MRFAP1L1	Mac-M1	0.111650814280424	other
BLOC1S4	Mac-M6	0.232928756669427	other
TBC1D14	Mac-M9	0.0913586253466084	other
WDR1	Mac-M4	0.38256781548453	other
BOD1L1	Mac-M1	0.305960789281329	other
FBXL5	Mac-M12	0	other
LAP3	Mac-M3	0.851584899788963	hub
RBPJ	Mac-M1	0.606439991922112	other
RFC1	Mac-M1	0.0797818178936166	other
RPL9	Mac-M8	0.910861083363734	hub
SMIM14	Mac-M8	0.0738517471401964	other
N4BP2	Mac-M8	0.0862622936915071	other
RBM47	Mac-M9	0.203923202754947	other
LIMCH1	Mac-M8	0.0831173947940009	other
ATP10D	Mac-M1	0.119112007109332	other
OCIAD1	Mac-M12	0.105200195875733	other
OCIAD2	Mac-M5	0.144033085384204	other
TMEM165	Mac-M1	0.138355418384629	other
EXOC1	Mac-M1	0.133500855713073	other
PAICS	Mac-M5	0.248282890904358	other
REST	Mac-M1	0.126642406878672	other
POLR2B	Mac-M1	0.143310743098575	other
UTP3	Mac-M1	0.12172661941955	other
GRSF1	Mac-M10	0.29175890194555	other
DCK	Mac-M12	0.12105790884732	other
CXCL8	Mac-M2	0.863243932418409	hub
CXCL3	Mac-M2	0.511131065037777	other
CXCL2	Mac-M2	0.58227633483518	other
AREG	Mac-M2	0.576557487320885	other
THAP6	Mac-M1	0.0658723141987652	other
G3BP2	Mac-M11	0.425427224898478	other
NAAA	Mac-M11	0.519676172263246	other
SDAD1	Mac-M1	0.0726568734922828	other
SCARB2	Mac-M9	0.294459121864042	other
SEPT11	Mac-M11	0.284419892001051	other
CCNI	Mac-M8	0.317405181086646	other
CCNG2	Mac-M11	0.197354542937131	other
CNOT6L	Mac-M1	0.0721174129372842	other
ANXA3	Mac-M10	0	other
BMP2K	Mac-M9	0.150158205560116	other
RASGEF1B	Mac-M2	0.392343015105738	other
HNRNPD	Mac-M5	0.20096413579089	other
HNRNPDL	Mac-M5	0.146729878410787	other
COQ2	Mac-M5	0.182391335069108	other
MRPS18C	Mac-M1	0.0751379067116072	other
FAM175A	Mac-M1	0.0794672576949356	other
GPAT3	Mac-M2	0.204025074387167	other
WDFY3	Mac-M9	0.0719766942110333	other
AFF1	Mac-M9	0.101860336261306	other
HSD17B11	Mac-M12	0.177977580413217	other
PPM1K	Mac-M10	0.206914496556978	other
PYURF	Mac-M6	0.678787703136769	other
FAM13A	Mac-M9	0.0900291822561092	other
HPGDS	Mac-M5	0.471817926423459	other
PDLIM5	Mac-M13	0.0607374114644863	other
EIF4E	Mac-M2	0.211224347038223	other
DAPP1	Mac-M13	0.579014393634726	other
LAMTOR3	Mac-M2	0.128128574167114	other
DNAJB14	Mac-M14	0.10102693233476	other
H2AFZ	Mac-M5	0.631071677050856	other
SLC39A8	Mac-M2	0.0864709965090697	other
NFKB1	Mac-M2	0.727032986216408	hub
MANBA	Mac-M9	0.105730156879171	other
UBE2D3	Mac-M2	0.199100000115227	other
TET2	Mac-M2	0.0915467204594925	other
AIMP1	Mac-M1	0.0138328245512064	other
SGMS2	Mac-M2	0.0441466486744751	other
HADH	Mac-M5	0.219595005892873	other
RPL34	Mac-M8	0.837105587242259	hub
OSTC	Mac-M4	0.338457108322418	other
C4orf32	Mac-M3	0.150982638527341	other
LARP7	Mac-M1	0.134612198017764	other
CAMK2D	Mac-M11	0.413352095874025	other
SNHG8	Mac-M8	0.23574339615314	other
USP53	Mac-M2	0.101075916390389	other
C4orf3	Mac-M4	0.255253951694259	other
MAD2L1	Mac-M5	0.765463720642047	hub
ANXA5	Mac-M13	0.413227210862479	other
EXOSC9	Mac-M5	0.133220147715895	other
C4orf33	Mac-M2	0.0601360920757272	other
ELF2	Mac-M1	0.0450039012610636	other
MGST2	Mac-M1	0.143872590316356	other
LSM6	Mac-M11	0.199182624399568	other
PRMT9	Mac-M14	0.313622017726143	other
ARHGAP10	Mac-M10	0.0435028636291578	other
LRBA	Mac-M11	0.0637958662913687	other
RPS3A	Mac-M8	0.963318746636575	hub
PDGFC	Mac-M9	0.216393290963027	other
FAM198B	Mac-M9	0.296757187291241	other
RP11-597D13.8	Mac-M5	0.487259499546422	other
FNIP2	Mac-M2	0.172234511560008	other
RAPGEF2	Mac-M2	0.176564224497869	other
MARCH1	Mac-M1	1	hub
CBR4	Mac-M1	0.206777042374929	other
HMGB2	Mac-M5	0.734618581946224	hub
HPGD	Mac-M5	0.273889166476137	other
SPCS3	Mac-M4	0.160955258030953	other
TRAPPC11	Mac-M1	0.153422026903335	other
CENPU	Mac-M5	0.557281189625807	other
ACSL1	Mac-M3	0.0552735948982292	other
SLC25A4	Mac-M11	0.122587258714873	other
ANKRD37	Mac-M2	0.202651456351795	other
SDHA	Mac-M11	0.188261367427369	other
PDCD6	Mac-M4	0.241700665424533	other
BRD9	Mac-M1	0.205431736789129	other
MRPL36	Mac-M1	0.0136123636027791	other
NDUFS6	Mac-M4	0.377156857526203	other
MED10	Mac-M4	0.0248350064489568	other
CCT5	Mac-M4	0.269930213401875	other
FAM105A	Mac-M1	0.590814139271346	other
ANKH	Mac-M9	0.176771892252491	other
BASP1	Mac-M8	0.240222389952954	other
SUB1	Mac-M11	0.601877527139389	other
IL7R	Mac-M2	0.361518718508806	other
RICTOR	Mac-M1	0.324894811113069	other
FYB	Mac-M9	0.480454610645146	other
DAB2	Mac-M9	0.676865932359692	other
RPL37	Mac-M8	0.829929479207379	hub
OXCT1	Mac-M5	0.171869250839675	other
SEPP1	Mac-M9	0.777003316666849	hub
HMGCS1	Mac-M2	0.100431339819012	other
NNT-AS1	Mac-M1	0.0395655289378384	other
MRPS30	Mac-M1	0.0836681897730741	other
EMB	Mac-M9	0.274783379346127	other
PARP8	Mac-M9	0.102784051998643	other
NDUFS4	Mac-M11	0.229618532818871	other
SNX18	Mac-M1	0.220848653817958	other
DHX29	Mac-M1	0.116230356445047	other
PLPP1	Mac-M11	0.116251149115352	other
MAP3K1	Mac-M1	0.124714940671028	other
GPBP1	Mac-M2	0.294909666493082	other
SMIM15	Mac-M7	0.25001810749286	other
KIF2A	Mac-M11	0.0582598050261993	other
SREK1IP1	Mac-M1	0.167107916592052	other
ERBB2IP	Mac-M9	0.0653316726754631	other
PIK3R1	Mac-M9	0.114323705833444	other
CENPH	Mac-M5	0.506950802023022	other
NAIP	Mac-M9	0.284728264035932	other
GTF2H2	Mac-M1	0.163596840804006	other
FCHO2	Mac-M9	0.224081984811482	other
BTF3	Mac-M8	0.589795453380579	other
HEXB	Mac-M9	0.153601512150581	other
NSA2	Mac-M8	0.221384651440762	other
POLK	Mac-M1	0.207947893982	other
IQGAP2	Mac-M9	0.249494239246957	other
TBCA	Mac-M8	0.183548680203728	other
JMY	Mac-M14	0.0746495574550158	other
SERINC5	Mac-M2	0.146106070023136	other
ZFYVE16	Mac-M2	0.148848851146632	other
DHFR	Mac-M5	0.556687249427648	other
RPS23	Mac-M8	0.968521213469597	hub
TMEM167A	Mac-M7	0.310647766624685	other
COX7C	Mac-M11	0.262709944125999	other
CCNH	Mac-M2	0.166575203134184	other
TMEM161B-AS1	Mac-M1	0.0903356969783388	other
MEF2C	Mac-M12	0.414493160705573	other
LYSMD3	Mac-M2	0.0145580764896612	other
ARRDC3	Mac-M2	0.0914931726079711	other
RHOBTB3	Mac-M9	0.081393567489929	other
GLRX	Mac-M13	0.457110966574826	other
ELL2	Mac-M2	0.176886746324939	other
ERAP1	Mac-M7	0.127767924267405	other
ERAP2	Mac-M11	0.309367084573294	other
LNPEP	Mac-M1	0.191988241436825	other
CHD1	Mac-M2	0.105653293992161	other
ST8SIA4	Mac-M2	0.146906595808591	other
PPIP5K2	Mac-M1	0.117112808851406	other
WDR36	Mac-M9	0.0813243919518404	other
REEP5	Mac-M1	0.114879485621352	other
DCP2	Mac-M1	0.192607668922332	other
PGGT1B	Mac-M1	0.119693661271619	other
CCDC112	Mac-M1	0.249602587107883	other
ATG12	Mac-M1	0.0836639668238039	other
TNFAIP8	Mac-M2	0.517990950256461	other
SNX2	Mac-M9	0.168754040160771	other
SNX24	Mac-M9	0.113640261538672	other
ALDH7A1	Mac-M5	0.192067227624992	other
PHAX	Mac-M1	0.05308104592645	other
LMNB1	Mac-M5	0.528367448373445	other
HINT1	Mac-M8	0.365069245467648	other
LYRM7	Mac-M1	0.146961977686881	other
FNIP1	Mac-M2	0.069718924398481	other
PDLIM4	Mac-M4	0.142731744600386	other
IRF1	Mac-M2	0.343926354532008	other
RAD50	Mac-M1	0.121323609388488	other
UQCRQ	Mac-M4	0.381561906717729	other
AFF4	Mac-M2	0.112912057548805	other
VDAC1	Mac-M4	0.408976324813217	other
PPP2CA	Mac-M2	0.0880666664759499	other
UBE2B	Mac-M2	0.12804259105769	other
CAMLG	Mac-M8	0.185351240597835	other
DDX46	Mac-M1	0.144461717322197	other
C5orf24	Mac-M1	0.0910045985141472	other
H2AFY	Mac-M11	0.265080160931458	other
TGFBI	Mac-M9	0.360363842986168	other
HNRNPA0	Mac-M2	0.116187996198515	other
BRD8	Mac-M1	0.0811052608388797	other
FAM53C	Mac-M14	0.265479500409886	other
EGR1	Mac-M14	0.861801463920662	hub
ETF1	Mac-M2	0.252360212704659	other
HSPA9	Mac-M2	0.0787416586986828	other
CTNNA1	Mac-M7	0.345297477346673	other
PAIP2	Mac-M12	0.112538406340262	other
TMEM173	Mac-M12	0.214015058051939	other
UBE2D2	Mac-M4	0.231045762300822	other
PURA	Mac-M1	0.0766982851834439	other
CYSTM1	Mac-M10	0.936597651480009	hub
PFDN1	Mac-M4	0.103772888924416	other
HBEGF	Mac-M2	0.213649755433931	other
CD14	Mac-M9	0.786104328219583	hub
NDUFA2	Mac-M4	0.148567977471787	other
ZMAT2	Mac-M4	0.0697065549620436	other
TAF7	Mac-M12	0.0724548345859409	other
HDAC3	Mac-M1	0.123704974947134	other
KIAA0141	Mac-M1	0.210761496560523	other
GNPDA1	Mac-M9	0.186994787206918	other
NDFIP1	Mac-M12	0.0424351880899845	other
YIPF5	Mac-M1	0.0599759487904982	other
SH3RF2	Mac-M11	0.156972440316472	other
ADRB2	Mac-M1	0.15928795217359	other
CSF1R	Mac-M9	0.500335317766802	other
RPS14	Mac-M8	0.977205314011067	hub
SMIM3	Mac-M2	0.0760955378853332	other
GPX3	Mac-M4	0.206033666174593	other
TNIP1	Mac-M13	0.373041072393295	other
ANXA6	Mac-M11	0.48255312689405	other
GM2A	Mac-M7	0.331154474945127	other
ATOX1	Mac-M3	0.383424610459561	other
CNOT8	Mac-M1	0.181842302954577	other
HAVCR2	Mac-M1	0.487001705359228	other
MED7	Mac-M1	0.0746785994922049	other
CLINT1	Mac-M2	0.0496145086581298	other
RNF145	Mac-M2	0.23758478402965	other
PWWP2A	Mac-M1	0.130441138191948	other
PTTG1	Mac-M5	0.458559897646895	other
LCP2	Mac-M9	0.27332985241559	other
KCNMB1	Mac-M4	0.0478680022764066	other
NPM1	Mac-M5	0.196914654224079	other
NEURL1B	Mac-M5	0.188489141518295	other
DUSP1	Mac-M14	0.860641635880999	hub
ATP6V0E1	Mac-M4	0.312962884862662	other
NOP16	Mac-M4	0.117785333491889	other
CLTB	Mac-M4	0.412249769132649	other
RNF44	Mac-M1	0.211594593433268	other
NSD1	Mac-M1	0.303819481231298	other
PRELID1	Mac-M4	0.678102765048181	other
LMAN2	Mac-M4	0.318657373458114	other
DBN1	Mac-M11	0.202406088320109	other
PDLIM7	Mac-M4	0.543961355493899	other
TMED9	Mac-M4	0.419877915975808	other
RMND5B	Mac-M1	0.058918702519837	other
NHP2	Mac-M4	0.351694546022074	other
HNRNPAB	Mac-M5	0.247399520048309	other
CANX	Mac-M9	0.0334406986497154	other
SQSTM1	Mac-M2	0.312429292468541	other
RNF130	Mac-M9	0.52262320174936	other
MGAT1	Mac-M9	0.202008735583041	other
GNB2L1	Mac-M8	0.720069794907415	hub
DUSP22	Mac-M12	0.158505840422103	other
IRF4	Mac-M2	0.22354483767925	other
GMDS	Mac-M11	0.0766145547480147	other
SERPINB1	Mac-M13	0.374389832278948	other
SERPINB9	Mac-M2	0.536600751956734	other
NQO2	Mac-M2	0.080349743600566	other
RIPK1	Mac-M2	0.00985779656060195	other
TUBB2A	Mac-M2	0.167778491996366	other
TUBB2B	Mac-M10	0.630518886088024	other
PXDC1	Mac-M2	0.469579809347536	other
PRPF4B	Mac-M1	0.218604547358826	other
LYRM4	Mac-M8	0.273031148630388	other
NRN1	Mac-M5	0.219859525896141	other
F13A1	Mac-M9	0.831319730933698	hub
LY86	Mac-M8	0.2008785424753	other
EEF1E1	Mac-M5	0.124083795751781	other
TMEM14B	Mac-M5	0.258681470948201	other
HIVEP1	Mac-M2	0.180890572104194	other
GFOD1	Mac-M11	0.293163822052386	other
CD83	Mac-M2	0.890560259414369	hub
MYLIP	Mac-M14	0.260924718982628	other
GMPR	Mac-M11	0.0280534115730925	other
ATXN1	Mac-M9	0.0722028762224184	other
KIF13A	Mac-M9	0.0330759412396783	other
TPMT	Mac-M11	0.219501147323876	other
DEK	Mac-M5	0.389391156812548	other
RNF144B	Mac-M2	0.142966012413216	other
ID4	Mac-M10	0.43862129409314	other
ACOT13	Mac-M10	0.0979728821815245	other
GMNN	Mac-M5	0.435354407837968	other
TRIM38	Mac-M1	0.351461939412927	other
HIST1H4C	Mac-M5	0.660475030158337	other
BTN2A2	Mac-M12	0.0668898421627071	other
ZNF322	Mac-M1	0.112145533882402	other
RP1-313I6.12	Mac-M5	0.0841555986864329	other
TRIM27	Mac-M1	0.191800065256342	other
HLA-F	Mac-M11	0.401794294432655	other
HLA-A	Mac-M11	0.491242891223034	other
HLA-E	Mac-M9	0.242498952801104	other
PPP1R10	Mac-M2	0.107352576884796	other
MRPS18B	Mac-M6	0.525540701041683	other
PPP1R18	Mac-M7	0.233229959591	other
NRM	Mac-M5	0.250400045732869	other
TUBB	Mac-M5	0.704498808072796	hub
FLOT1	Mac-M4	0.193867552535825	other
IER3	Mac-M2	0.615674906715705	other
TCF19	Mac-M5	0.552902636786659	other
HLA-C	Mac-M11	0.638302323359704	other
HLA-B	Mac-M11	0.607339370877569	other
NFKBIL1	Mac-M1	0.0515501223814573	other
TNF	Mac-M2	0.141555957757353	other
LST1	Mac-M12	0.63227570312625	other
AIF1	Mac-M9	0.744782961446942	hub
C6orf47	Mac-M1	0.0770685005730802	other
GPANK1	Mac-M1	0.0931064823471134	other
CSNK2B	Mac-M4	0.355710634757908	other
CLIC1	Mac-M4	0.576287547544006	other
VARS	Mac-M11	0.129196635461818	other
LSM2	Mac-M5	0.221418856832874	other
HSPA1A	Mac-M2	0.107297089383451	other
HSPA1B	Mac-M14	0.563088670904246	other
C6orf48	Mac-M8	0.333801509405079	other
EHMT2	Mac-M1	0.12857477787004	other
ATF6B	Mac-M1	0.285260436984848	other
AGPAT1	Mac-M11	0.290976667706923	other
RNF5	Mac-M5	0.142948341759657	other
GPSM3	Mac-M4	0.449463431439699	other
HLA-DRA	Mac-M12	0.67919707881595	other
HLA-DQB2	Mac-M5	0.26651977709607	other
HLA-DOB	Mac-M11	0.594761602584615	other
TAP2	Mac-M11	0.553854442720171	other
PSMB8	Mac-M4	0.615580911239736	other
PSMB8-AS1	Mac-M1	0.341431770082919	other
PSMB9	Mac-M11	0.748980134956702	hub
TAP1	Mac-M11	0.734932856966149	hub
HLA-DMB	Mac-M12	0.686895536435717	other
HLA-DMA	Mac-M12	0.710515608732977	hub
RXRB	Mac-M1	0.0079896085665747	other
RPS18	Mac-M8	0.927574622303346	hub
PFDN6	Mac-M4	0.131073990869859	other
RGL2	Mac-M1	0.103707522223235	other
TAPBP	Mac-M11	0.495779836078805	other
DAXX	Mac-M11	0.17568526955207	other
UQCC2	Mac-M4	0.25722911594558	other
HMGA1	Mac-M11	0.28696693080947	other
C6orf1	Mac-M7	0.383063161831321	other
NUDT3	Mac-M6	0.297044686413077	other
RPS10	Mac-M8	0.599961229659553	other
SNRPC	Mac-M4	0.269342000664073	other
ANKS1A	Mac-M9	0.0612943433343033	other
RPL10A	Mac-M8	0.823920150929732	hub
MAPK14	Mac-M1	0.174011079655318	other
KCTD20	Mac-M2	0.0583380502561237	other
SRSF3	Mac-M2	0.246930438227225	other
CDKN1A	Mac-M2	0.692950319614906	other
MTCH1	Mac-M5	0.0147493965382388	other
FGD2	Mac-M1	0.510456541438894	other
PIM1	Mac-M2	0.191237833777761	other
CCDC167	Mac-M4	0.290762106992493	other
OARD1	Mac-M1	0.206502652839432	other
TFEB	Mac-M6	0.165737101552056	other
MRPS10	Mac-M6	0.198416829275462	other
TRERF1	Mac-M8	0.0590569993017152	other
TBCC	Mac-M6	0.202056177463636	other
RPL7L1	Mac-M1	0.0526302277249454	other
CNPY3	Mac-M1	0.35856199240012	other
MEA1	Mac-M4	0.171629887065956	other
DNPH1	Mac-M7	0.496559672390306	other
YIPF3	Mac-M1	0.0349093631748479	other
VEGFA	Mac-M2	0.504760977127501	other
MRPL14	Mac-M4	0.181234720513348	other
SLC29A1	Mac-M5	0.501362046056469	other
HSP90AB1	Mac-M2	0.266416210029483	other
NFKBIE	Mac-M2	0.39597054221258	other
CENPQ	Mac-M5	0.212813454072595	other
MCM3	Mac-M5	0.416787179125726	other
PAQR8	Mac-M1	0.146851896472899	other
EFHC1	Mac-M1	0.130510677412118	other
TMEM14A	Mac-M11	0.508473825716677	other
ELOVL5	Mac-M8	0.14812524869252	other
COL21A1	Mac-M5	0.26010701466882	other
ZNF451	Mac-M1	0.187560257467903	other
PRIM2	Mac-M5	0.140531881173649	other
PTP4A1	Mac-M2	0.172467253654599	other
PHF3	Mac-M1	0.153759895944631	other
LMBRD1	Mac-M9	0.10158697628883	other
EEF1A1	Mac-M8	0.759839569325486	hub
SLC17A5	Mac-M9	0.061378103080115	other
COX7A2	Mac-M4	0.480344676410847	other
MYO6	Mac-M5	0.192522955572783	other
PHIP	Mac-M1	0.123951240247529	other
FAM46A	Mac-M1	0.39931122482881	other
ME1	Mac-M9	0.336242910701022	other
ZNF292	Mac-M1	0.220734828310849	other
SMIM8	Mac-M1	0.133573729110233	other
PNRC1	Mac-M2	0.774716210012164	hub
UBE2J1	Mac-M4	0.147641623536975	other
RRAGD	Mac-M9	0.0695676546192914	other
LYRM2	Mac-M1	0.12400298211853	other
CASP8AP2	Mac-M1	0.0833345602841428	other
UFL1	Mac-M1	0.182504947405712	other
MMS22L	Mac-M1	0.0921576349433403	other
FBXL4	Mac-M1	0.0831340950004588	other
PNISR	Mac-M1	0.501711993748865	other
PRDM1	Mac-M3	0.267560203159006	other
AIM1	Mac-M8	0.070555818153338	other
C6orf203	Mac-M1	0.110318862791957	other
SEC63	Mac-M1	0.0380526080038838	other
SNX3	Mac-M11	0.64398952995486	other
FOXO3	Mac-M9	0.244112004385778	other
SESN1	Mac-M9	0.088254977783791	other
MICAL1	Mac-M11	0.223360407408923	other
ZBTB24	Mac-M1	0.0775046686535708	other
CDC40	Mac-M1	0.12376288964976	other
CDK19	Mac-M1	0.194973111968452	other
AMD1	Mac-M14	0.232690235459005	other
GTF3C6	Mac-M4	0.379625595143981	other
REV3L	Mac-M2	0.0712305992468459	other
FYN	Mac-M8	0.110855978785145	other
MARCKS	Mac-M9	0.335816079284183	other
HDAC2	Mac-M5	0.138221926975839	other
FAM26F	Mac-M3	0.65197067970974	other
RWDD1	Mac-M4	0.136698872803662	other
CEP85L	Mac-M1	0.184257553720401	other
MAN1A1	Mac-M9	0.221607975271233	other
SERINC1	Mac-M9	0.134076775110476	other
CENPW	Mac-M5	0.498849406071188	other
RNF146	Mac-M1	0.05310081040369	other
PTPRK	Mac-M11	0.000746781638099272	other
ARHGAP18	Mac-M9	0.313575253346042	other
MED23	Mac-M1	0.156296289999191	other
STX7	Mac-M1	0.167343071706199	other
RPS12	Mac-M8	0.875842202788553	hub
SGK1	Mac-M14	0.749060173847415	hub
IFNGR1	Mac-M12	0.531676678598436	other
RP11-356I2.4	Mac-M13	0.0891314606228431	other
TNFAIP3	Mac-M2	0.731747763066143	hub
HEBP2	Mac-M4	0.201462836423237	other
ABRACL	Mac-M4	0.245967324092172	other
HECA	Mac-M2	0.0371155777812111	other
CITED2	Mac-M1	0.172024211882844	other
AIG1	Mac-M12	0.09115587936093	other
SF3B5	Mac-M4	0.282680449621908	other
STX11	Mac-M2	0.707976915931949	hub
UTRN	Mac-M9	0.159129235603153	other
SHPRH	Mac-M1	0.253509993978964	other
RAB32	Mac-M11	0.320421113873739	other
SASH1	Mac-M9	0.174098892031004	other
MTHFD1L	Mac-M4	0.1416462489517	other
AKAP12	Mac-M2	0.0449060439089219	other
SNX9	Mac-M2	0.200728781618379	other
DYNLT1	Mac-M2	0.0655535671179083	other
SYTL3	Mac-M2	0.141518700659509	other
EZR	Mac-M2	0.491677997302005	other
TAGAP	Mac-M14	0.252202170148753	other
SOD2	Mac-M2	0.673427105940607	other
WTAP	Mac-M2	0.189817404662704	other
ACAT2	Mac-M5	0.199954510407218	other
QKI	Mac-M9	0.236525648557617	other
RNASET2	Mac-M12	0.369773982625215	other
PSMB1	Mac-M4	0.425432688356246	other
PDCD2	Mac-M4	0.164965442694009	other
PDGFA	Mac-M5	0.16222157737383	other
COX19	Mac-M1	0.172342237322236	other
C7orf50	Mac-M4	0.237040361823089	other
PSMG3	Mac-M6	0.409370392571428	other
FTSJ2	Mac-M6	0.388961772845756	other
NUDT1	Mac-M5	0.373135933323672	other
SNX8	Mac-M4	0.255933508382884	other
CHST12	Mac-M1	0.269785685259873	other
LFNG	Mac-M1	0.1807665479084	other
TTYH3	Mac-M9	0.319372111226831	other
GNA12	Mac-M2	0.0322485817033985	other
ACTB	Mac-M4	0.86526156622219	hub
FSCN1	Mac-M13	0.823518424661158	hub
RNF216	Mac-M1	0.147627417192012	other
CCZ1	Mac-M1	0.214352543501208	other
RAC1	Mac-M4	0.403063889692569	other
DAGLB	Mac-M1	0.178911724615368	other
KDELR2	Mac-M4	0.22258782045721	other
RPA3	Mac-M5	0.423115425991023	other
NDUFA4	Mac-M4	0.465175633696598	other
PHF14	Mac-M1	0.157038746958502	other
ARL4A	Mac-M2	0.170882745739555	other
BZW2	Mac-M11	0.0522364135552447	other
TSPAN13	Mac-M11	0.137786156451687	other
AHR	Mac-M9	0.135237320795164	other
HDAC9	Mac-M8	0.0839071861966792	other
TWISTNB	Mac-M2	0.193507060214287	other
CDCA7L	Mac-M5	0.167935000724445	other
TOMM7	Mac-M8	0.485241016764228	other
NUPL2	Mac-M1	0.120722853624442	other
GPNMB	Mac-M9	0.353997821304518	other
MALSU1	Mac-M5	0	other
TRA2A	Mac-M2	0.015177430136585	other
CCDC126	Mac-M11	0.179858653280999	other
CYCS	Mac-M2	0.296278389450767	other
HNRNPA2B1	Mac-M5	0.278709285488935	other
CBX3	Mac-M4	0.231722955031173	other
HOTAIRM1	Mac-M12	0.119883783706556	other
CREB5	Mac-M2	0.141061903159341	other
CHN2	Mac-M1	0.39981737653237	other
ZNRF2	Mac-M7	0.142625998093085	other
GGCT	Mac-M5	0.185050848299319	other
LSM5	Mac-M5	0.247311745345687	other
RP9	Mac-M1	0.054650221074493	other
RALA	Mac-M2	0.429336269498593	other
PSMA2	Mac-M4	0.407201555501909	other
BLVRA	Mac-M9	0.28584489746059	other
AC004951.6	Mac-M1	0.205764942579733	other
DBNL	Mac-M4	0.400660001666541	other
POLM	Mac-M1	0.146352297525003	other
POLD2	Mac-M5	0.160123569410758	other
ZMIZ2	Mac-M2	0.0553599367418095	other
PPIA	Mac-M4	0.519336592040924	other
H2AFV	Mac-M5	0.492134141600906	other
PURB	Mac-M2	0.228243574964545	other
MYO1G	Mac-M13	0.491601016222274	other
SNHG15	Mac-M2	0.318007748462745	other
CCM2	Mac-M6	0.138284912337967	other
TNS3	Mac-M9	0.176334927805523	other
UPP1	Mac-M2	0.206214150047212	other
SEC61G	Mac-M4	0.429296184675975	other
VOPP1	Mac-M13	0.212764483302257	other
CCT6A	Mac-M4	0.179792545399714	other
SUMF2	Mac-M1	0.0672118585950876	other
CHCHD2	Mac-M4	0.558795968906213	other
ZNF680	Mac-M1	0.251876393759439	other
ERV3-1	Mac-M1	0.310991499370662	other
SBDS	Mac-M2	0.136560251702239	other
NSUN5	Mac-M1	0.147361406422856	other
WBSCR22	Mac-M8	0.138352350504503	other
ABHD11	Mac-M1	0.121549452834254	other
CLDN4	Mac-M9	0.0746837630467264	other
EIF4H	Mac-M5	0.113656782702234	other
RFC2	Mac-M5	0.180818537429537	other
GTF2IRD1	Mac-M5	0.28478782893422	other
GTF2I	Mac-M1	0.127482596576384	other
NCF1	Mac-M9	0.426900097188084	other
GTF2IRD2	Mac-M1	0.0967067492229702	other
GTF2IRD2B	Mac-M1	0.0903347119920652	other
MDH2	Mac-M4	0.309791624057565	other
HSPB1	Mac-M9	0.132565102213786	other
FGL2	Mac-M9	0.440115296897583	other
PTPN12	Mac-M7	0.230919500239644	other
RSBN1L	Mac-M1	0.324120706624519	other
TMEM60	Mac-M1	0.169561159525991	other
GNAI1	Mac-M5	0.236165218130004	other
CD36	Mac-M7	0.711955034386007	hub
DMTF1	Mac-M1	0.141743879654104	other
TMEM243	Mac-M1	0.289676283367811	other
TP53TG1	Mac-M1	0.0107775113707991	other
FZD1	Mac-M1	0.310310284940154	other
AKAP9	Mac-M1	0.371900605457434	other
GATAD1	Mac-M1	0.254094079017851	other
FAM133B	Mac-M14	0.167972343860002	other
SAMD9	Mac-M1	0.320235942827314	other
SAMD9L	Mac-M4	0.116882781320708	other
SHFM1	Mac-M4	0.210217482761884	other
BRI3	Mac-M7	1	hub
ARPC1B	Mac-M4	0.689104325495845	other
PDAP1	Mac-M4	0.217830433747576	other
ATP5J2	Mac-M4	0.514295485717495	other
CYP3A5	Mac-M1	0.065513379735714	other
TRIM4	Mac-M1	0.0784439651388465	other
ZKSCAN1	Mac-M1	0.22626241554018	other
ZNF3	Mac-M1	0.112516658049482	other
MCM7	Mac-M5	0.649736124367171	other
LAMTOR4	Mac-M9	0.165180950888832	other
PILRA	Mac-M9	0.361631642698362	other
TSC22D4	Mac-M1	0.235244504519227	other
GNB2	Mac-M4	0.352091322105615	other
GIGYF1	Mac-M1	0.0836127168962202	other
POP7	Mac-M4	0.179712800101823	other
TRIM56	Mac-M1	0.366167078397683	other
AP1S1	Mac-M4	0.208378830334497	other
PLOD3	Mac-M11	0.157058685418152	other
ZNHIT1	Mac-M4	0.2838301578393	other
FIS1	Mac-M12	0.103465205261412	other
ORAI2	Mac-M4	0.0304400435801	other
ALKBH4	Mac-M1	0.0851440634361919	other
POLR2J	Mac-M4	0.247192414505844	other
POLR2J3	Mac-M1	0.458790357061947	other
RASA4	Mac-M1	0.370572083160324	other
NAPEPLD	Mac-M1	0.182012217868435	other
SRPK2	Mac-M12	0.0216289435118146	other
NAMPT	Mac-M2	0.866608568009193	hub
PRKAR2B	Mac-M11	0.277134013058071	other
HBP1	Mac-M2	0.0821267476312987	other
LAMB1	Mac-M10	0.171520125966007	other
PNPLA8	Mac-M2	0.271207620043902	other
DNAJB9	Mac-M2	0.125862558885607	other
IFRD1	Mac-M14	0.494219666954414	other
TMEM168	Mac-M1	0.0521277823968335	other
LINC00998	Mac-M9	0.131949054933644	other
TES	Mac-M2	0.140707093013233	other
CAPZA2	Mac-M9	0.0600952709062209	other
ST7	Mac-M11	0.0388366824306273	other
LSM8	Mac-M1	0.130204710667587	other
ARF5	Mac-M8	0.221921627338161	other
IMPDH1	Mac-M6	0.441225234490364	other
CALU	Mac-M9	0.0975699730735891	other
ATP6V1F	Mac-M7	0.814010948995713	hub
TSPAN33	Mac-M7	0.105788749454553	other
TMEM209	Mac-M1	0.121001614604862	other
RP11-138A9.1	Mac-M2	0.415577414002809	other
RP11-138A9.2	Mac-M2	0.28827987857995	other
LINC-PINT	Mac-M2	0.289711610882485	other
AKR1B1	Mac-M12	0.150715671211072	other
C7orf73	Mac-M6	0.458698840194534	other
AC090498.1	Mac-M8	0.421222936625899	other
CREB3L2	Mac-M1	0.142449194503273	other
KDM7A	Mac-M9	0.113502440571866	other
MKRN1	Mac-M1	0.086917810227782	other
NDUFB2	Mac-M4	0.472864804240285	other
BRAF	Mac-M2	0.0892137933261728	other
CASP2	Mac-M1	0.150820548678179	other
ZYX	Mac-M4	0.273795020232172	other
ARHGEF35	Mac-M5	0.226794539653109	other
ARHGEF5	Mac-M5	0.0941474141293313	other
CUL1	Mac-M3	0.169472294640237	other
EZH2	Mac-M5	0.3078488867137	other
PDIA4	Mac-M4	0.209867104017943	other
ZNF467	Mac-M1	0.337501137813262	other
RARRES2	Mac-M10	0.328627827989243	other
REPIN1	Mac-M11	0.225075953516338	other
GIMAP7	Mac-M9	0.342179839906417	other
GIMAP4	Mac-M9	0.355010816818988	other
GIMAP2	Mac-M9	0.207307594488233	other
TMEM176B	Mac-M9	0.508907978421674	other
TMEM176A	Mac-M9	0.395053688914936	other
AGAP3	Mac-M2	0.100576023990553	other
NUB1	Mac-M13	0.608441875754037	other
RHEB	Mac-M13	0.436317830660026	other
PRKAG2	Mac-M12	0.0820163335793255	other
PAXIP1-AS1	Mac-M1	0.0423070564928932	other
INSIG1	Mac-M2	0.715396994291493	hub
RBM33	Mac-M1	0.164591680901181	other
DNAJB6	Mac-M2	0.498208449917133	other
ESYT2	Mac-M2	0.0800961667548137	other
WDR60	Mac-M1	0.135455462459352	other
CSF2RA	Mac-M13	0.615433307308848	other
SLC25A6	Mac-M8	0.532432429694468	other
CD99	Mac-M9	0.243115010944887	other
ARSD	Mac-M1	0.164448047012123	other
PRKX	Mac-M1	0.258331045851682	other
MSL3	Mac-M11	0.153619701689101	other
TMSB4X	Mac-M4	0.494875561812038	other
RAB9A	Mac-M10	0.649423595479195	other
OFD1	Mac-M1	0.235839248710759	other
MOSPD2	Mac-M10	0.0317766630866998	other
PIGA	Mac-M2	0.111018876074512	other
CA5B	Mac-M14	0.0806522515584497	other
ZRSR2	Mac-M1	0.244523428344236	other
AP1S2	Mac-M8	0.227467117705294	other
SYAP1	Mac-M2	0.463341616366817	other
RBBP7	Mac-M5	0.305983265797328	other
SH3KBP1	Mac-M12	0.126606838361834	other
RPS6KA3	Mac-M12	0.0554167334369857	other
SMS	Mac-M11	0.157166618620038	other
PRDX4	Mac-M5	0.222739936731135	other
ACOT9	Mac-M2	0.0999717044909747	other
SAT1	Mac-M2	0.299122569259304	other
CXorf21	Mac-M14	0.394530619612541	other
GK	Mac-M2	0.406472960794495	other
CYBB	Mac-M9	0.606340745510001	other
MID1IP1	Mac-M12	0.124836300585505	other
ATP6AP2	Mac-M12	0.343827970933865	other
CXorf38	Mac-M1	0.1548250105969	other
USP9X	Mac-M9	0.016276508749119	other
DDX3X	Mac-M2	0.134513954190406	other
MAOA	Mac-M7	0.270022604343944	other
FUNDC1	Mac-M1	0.0666749353291825	other
MIR222HG	Mac-M2	0.113584550076075	other
NDUFB11	Mac-M4	0.251344422287738	other
TIMP1	Mac-M2	0.283801550975124	other
CFP	Mac-M12	0.41207933057011	other
UXT	Mac-M8	0.259409272451812	other
EBP	Mac-M5	0.303854333890424	other
RBM3	Mac-M8	0.311784702089915	other
TIMM17B	Mac-M4	0.148018522320155	other
PIM2	Mac-M2	0.195721495317712	other
WDR45	Mac-M9	0.0172585467876752	other
PLP2	Mac-M4	0.327583225693104	other
TSPYL2	Mac-M14	0.150225193664761	other
SMC1A	Mac-M5	0.247628657948832	other
HSD17B10	Mac-M4	0.217711948859257	other
MSN	Mac-M4	0.255992206598564	other
VSIG4	Mac-M12	0.670214132358382	other
SNX12	Mac-M6	0.289717761495725	other
IL2RG	Mac-M13	0.524086345952413	other
RPS4X	Mac-M8	0.825245808690713	hub
FTX	Mac-M1	0.165581636369947	other
ATRX	Mac-M1	0.317453789842509	other
COX7B	Mac-M4	0.468248293576098	other
PGK1	Mac-M4	0.46533798138656	other
CYSLTR1	Mac-M9	0.10898427017988	other
P2RY10	Mac-M8	0.0931122245006242	other
HMGN5	Mac-M5	0.262789035452658	other
SH3BGRL	Mac-M12	0.280699288976245	other
BTK	Mac-M1	0.48584170988795	other
RPL36A	Mac-M8	0.433894455686851	other
GLA	Mac-M2	0.269206248193822	other
ARMCX1	Mac-M2	0.124476086408669	other
BEX2	Mac-M5	0.0441287460456602	other
NGFRAP1	Mac-M5	0.340806843986528	other
PRPS1	Mac-M5	0.115300564486139	other
TSC22D3	Mac-M14	0.42595406885517	other
NXT2	Mac-M5	0.0955202984074081	other
ALG13	Mac-M2	0.1113789533926	other
IL13RA1	Mac-M12	0.41341421097681	other
SLC25A5	Mac-M4	0.539936275880903	other
UBE2A	Mac-M13	0.241571004151643	other
SEPT6	Mac-M8	0.132945094990013	other
RPL39	Mac-M8	0.817006948438064	hub
RNF113A	Mac-M1	0.107939250553038	other
NDUFA1	Mac-M4	0.390745340751668	other
LAMP2	Mac-M9	0.213422833528272	other
THOC2	Mac-M1	0.0821477658261284	other
HPRT1	Mac-M5	0.321704723372043	other
MAP7D3	Mac-M1	0.0831731264561371	other
RBMX	Mac-M5	0.152633368304283	other
CXorf40A	Mac-M2	0.037163386136736	other
CXorf40B	Mac-M2	0.0485571385539829	other
HMGB3	Mac-M5	0.537129929327968	other
VMA21	Mac-M4	0.150786570290816	other
BCAP31	Mac-M6	0.553186547196143	other
ARHGAP4	Mac-M9	0.110960494413822	other
NAA10	Mac-M4	0.30600755479277	other
RENBP	Mac-M9	0.313922086076203	other
FLNA	Mac-M4	0.179490940249009	other
EMD	Mac-M2	0.110945453994303	other
RPL10	Mac-M8	0.978624857665231	hub
LAGE3	Mac-M5	0.207767988487301	other
MPP1	Mac-M9	0.236213208783088	other
F8A1	Mac-M4	0.159024074735935	other
VBP1	Mac-M5	0.150645889490551	other
TMLHE	Mac-M12	0.0396154952398339	other
ERICH1	Mac-M1	0.171437543124482	other
CLN8	Mac-M9	0.159019134630531	other
MFHAS1	Mac-M9	0.0826460983757143	other
PPP1R3B	Mac-M2	0.0910954168349416	other
MTMR9	Mac-M2	0.101047996598994	other
NEIL2	Mac-M1	0.0137907692657401	other
FDFT1	Mac-M4	0.114949418276894	other
CTSB	Mac-M9	0.717143997246119	hub
LONRF1	Mac-M11	0.101172583481595	other
PCM1	Mac-M1	0.144406300648032	other
ASAH1	Mac-M9	0.368199464655308	other
DOK2	Mac-M12	0.480518370958507	other
HR	Mac-M4	0.0951879763083489	other
REEP4	Mac-M4	0.0704978958873268	other
PHYHIP	Mac-M5	0.105277423838156	other
PDLIM2	Mac-M4	0.255788233291968	other
EGR3	Mac-M14	0.34032800601848	other
TNFRSF10B	Mac-M2	0.255841712215049	other
ADAM28	Mac-M1	0.525410330770659	other
BNIP3L	Mac-M9	0.14661295332189	other
PTK2B	Mac-M5	0.0148764865676962	other
ZNF395	Mac-M9	0.0590567916945564	other
HMBOX1	Mac-M12	0.0336514041831292	other
DUSP4	Mac-M11	0.482693669768347	other
SARAF	Mac-M12	0.343673056396178	other
LEPROTL1	Mac-M1	0.213768221768165	other
BRF2	Mac-M1	0.0158666018631595	other
RAB11FIP1	Mac-M11	0.39696412932411	other
EIF4EBP1	Mac-M4	0.342278517594394	other
ASH2L	Mac-M1	0.0398744237850948	other
LSM1	Mac-M4	0.229874050303395	other
WHSC1L1	Mac-M1	0.115401568464738	other
FGFR1	Mac-M9	0.101971886549664	other
TACC1	Mac-M9	0.126465830248676	other
ADAM9	Mac-M9	0.234150161444196	other
VDAC3	Mac-M5	0.173829532800268	other
RNF170	Mac-M1	0.127918297901016	other
FNTA	Mac-M1	0.0221641743413829	other
HGSNAT	Mac-M12	0.151918186730257	other
MCM4	Mac-M5	0.320294906049945	other
LYPLA1	Mac-M4	0.192199851537168	other
MRPL15	Mac-M4	0.178365360051467	other
RPS20	Mac-M8	0.821079534611078	hub
CHCHD7	Mac-M3	0.07382321907451	other
SDCBP	Mac-M2	0.413156670824944	other
GGH	Mac-M5	0.593647270766793	other
YTHDF3	Mac-M2	0.0826043078852298	other
ARMC1	Mac-M1	0.0345389878708333	other
RRS1	Mac-M1	0.0514234963503278	other
LACTB2	Mac-M1	0.0699794538627453	other
RPL7	Mac-M8	0.886881890163946	hub
TCEB1	Mac-M2	0.053489630690434	other
LY96	Mac-M9	0.319978803520693	other
TPD52	Mac-M11	0.15101402417369	other
ZBTB10	Mac-M2	0.195810134795957	other
ZNF704	Mac-M14	0.101365097251724	other
FABP5	Mac-M4	0.417710880804523	other
C8orf59	Mac-M8	0.187331195405475	other
CA2	Mac-M2	0.162865402467402	other
WWP1	Mac-M9	0.286096007582838	other
CPNE3	Mac-M11	0.687374441185739	other
RIPK2	Mac-M2	0.459387699641654	other
NBN	Mac-M2	0.0383224900835901	other
TMEM55A	Mac-M12	0.120133536733533	other
OTUD6B-AS1	Mac-M1	0.0615363716516773	other
GEM	Mac-M2	0.247692052750619	other
KIAA1429	Mac-M1	0.116497290092574	other
UQCRB	Mac-M8	0.367614647594383	other
CPQ	Mac-M12	0.0948102145030733	other
MTDH	Mac-M4	0.298931620842478	other
RPL30	Mac-M8	0.901361525145945	hub
COX6C	Mac-M4	0.467488750086842	other
POLR2K	Mac-M5	0.194311800089617	other
PABPC1	Mac-M8	0.439046533682151	other
YWHAZ	Mac-M2	0.142770829586379	other
ZNF706	Mac-M7	0.536181945446308	other
KLF10	Mac-M14	0.443217804742394	other
AZIN1	Mac-M2	0.183551357460109	other
ATP6V1C1	Mac-M2	0.106741983822732	other
OXR1	Mac-M1	0.0741505835419585	other
EIF3E	Mac-M8	0.482190896978541	other
EIF3H	Mac-M8	0.420042200641576	other
UTP23	Mac-M1	0.136536328957715	other
RAD21	Mac-M5	0.327814322910592	other
ENPP2	Mac-M9	0.0711836314970106	other
DEPTOR	Mac-M12	0.332626305749235	other
MRPL13	Mac-M4	0.217363180216197	other
ATAD2	Mac-M5	0.439846127704057	other
FAM91A1	Mac-M9	0.098981695946598	other
RNF139	Mac-M2	0.0762827660272897	other
NDUFB9	Mac-M4	0.247512467347549	other
MTSS1	Mac-M9	0.13152378557207	other
SQLE	Mac-M13	0.225828570235427	other
TRIB1	Mac-M2	0.118559875384153	other
FAM49B	Mac-M4	0.270855842218081	other
SLA	Mac-M6	0.0868317617162253	other
ST3GAL1	Mac-M9	0.114782179432413	other
AGO2	Mac-M2	0.272699133928994	other
PTK2	Mac-M11	0.211725518485675	other
LY6K	Mac-M2	0.260416493587785	other
GLI4	Mac-M1	0.0560532155241462	other
TOP1MT	Mac-M8	0.20379177203244	other
GSDMD	Mac-M3	0.289919202609386	other
EEF1D	Mac-M8	0.441855652656899	other
TSTA3	Mac-M4	0.192985963917926	other
PLEC	Mac-M7	0.32456407721384	other
GRINA	Mac-M3	0.296808350262754	other
GPAA1	Mac-M4	0.235470717779235	other
CYC1	Mac-M4	0.319780009598917	other
CYHR1	Mac-M1	0.177163284320983	other
RPL8	Mac-M8	0.753738131299175	hub
ZNF7	Mac-M11	0.0650470085498145	other
WASH1	Mac-M1	0.109800631981202	other
DOCK8	Mac-M1	0.506423796442115	other
PLGRKT	Mac-M4	0.203713909056749	other
KIAA2026	Mac-M1	0.111250394996859	other
TMEM261	Mac-M6	0.434757314099784	other
ZDHHC21	Mac-M9	0.0544432918530692	other
SNAPC3	Mac-M1	0.0995572646086944	other
PSIP1	Mac-M5	0.293631189548981	other
PLIN2	Mac-M9	0.161893017408152	other
DENND4C	Mac-M9	0.102492339957191	other
RPS6	Mac-M8	0.956796888964622	hub
HACD4	Mac-M1	0.382533797684472	other
KLHL9	Mac-M9	0.0529259902474211	other
MOB3B	Mac-M3	0.105112857532521	other
C9orf72	Mac-M2	0.105247681305512	other
NDUFB6	Mac-M4	0.218835059583372	other
DNAJA1	Mac-M2	0.400883672967008	other
B4GALT1	Mac-M2	0.156158142897496	other
BAG1	Mac-M4	0.154452204243325	other
AQP3	Mac-M3	0.00335231125187014	other
DCAF12	Mac-M9	0.0748665930061694	other
UBAP1	Mac-M2	0.0195488500910568	other
NUDT2	Mac-M1	0.014885084422616	other
DCTN3	Mac-M5	0.144167550843108	other
CCL19	Mac-M10	0.244656645825545	other
STOML2	Mac-M4	0.200629559817959	other
HINT2	Mac-M5	0.121316554709199	other
CLTA	Mac-M7	0.553696516855886	other
TRMT10B	Mac-M1	0.109960470630792	other
TJP2	Mac-M11	0.277966558646423	other
ZFAND5	Mac-M2	0.343317570800216	other
ALDH1A1	Mac-M9	0.127397070727237	other
ANXA1	Mac-M2	0.191243399054116	other
NMRK1	Mac-M13	0.0569592324568961	other
OSTF1	Mac-M4	0.0700607381269021	other
CEP78	Mac-M5	0.181332006996952	other
HNRNPK	Mac-M5	0.146098301474835	other
ZCCHC6	Mac-M9	0.0658337470837118	other
CTSL	Mac-M9	0.456979516189734	other
SPIN1	Mac-M9	0.0626138208331194	other
CKS2	Mac-M2	0.239466800941105	other
SEMA4D	Mac-M9	0.100697511925471	other
GADD45G	Mac-M3	0.134464825233443	other
SYK	Mac-M1	0.459674690571628	other
NFIL3	Mac-M2	0.163050969246986	other
NOL8	Mac-M1	0.200849102107529	other
CENPP	Mac-M5	0.169731201889774	other
SUSD3	Mac-M5	0.311282834273404	other
NINJ1	Mac-M2	0.732071940323368	hub
FAM120A	Mac-M9	0.103054480042189	other
HABP4	Mac-M10	0.574197120623592	other
AAED1	Mac-M2	0.214209540019825	other
XPA	Mac-M1	0.158018902209926	other
ANP32B	Mac-M5	0.363138751901374	other
ALG2	Mac-M13	0.122150243046314	other
SEC61B	Mac-M13	0.458873697709855	other
NR4A3	Mac-M2	0.824503205314899	hub
ERP44	Mac-M3	0.146988792539969	other
MSANTD3	Mac-M3	0.0800779306782872	other
SMC2	Mac-M5	0.561691343773316	other
ABCA1	Mac-M9	0.241084263663328	other
ZNF462	Mac-M11	0.099160074147945	other
KLF4	Mac-M14	0.791920718968196	hub
CTNNAL1	Mac-M4	0.24125343483721	other
TXN	Mac-M13	0.625870116152777	other
INIP	Mac-M1	0.114083857259496	other
SNX30	Mac-M1	0.358104631207102	other
SLC31A2	Mac-M3	0.269010731560295	other
FKBP15	Mac-M1	0.307832170469445	other
POLE3	Mac-M1	0	other
AKNA	Mac-M1	0.38385249833847	other
ATP6V1G1	Mac-M9	0.0773472281977123	other
MEGF9	Mac-M1	0.0301734673762247	other
PSMD5-AS1	Mac-M1	0.343334974741519	other
PHF19	Mac-M5	0.37070377116079	other
TRAF1	Mac-M2	0.722864998974613	hub
CNTRL	Mac-M1	0.265397078173901	other
GSN	Mac-M13	0.812828930256541	hub
STOM	Mac-M3	0.240044897326434	other
PTGS1	Mac-M4	0.167268421296945	other
PSMB7	Mac-M4	0.2762157551343	other
RPL35	Mac-M8	0.779534549560534	hub
ARPC5L	Mac-M4	0.229220668738729	other
SCAI	Mac-M1	0.136798993745251	other
HSPA5	Mac-M2	0.269574407182397	other
MAPKAP1	Mac-M4	0.122472861228571	other
ZBTB43	Mac-M2	0.0963850424203157	other
RPL12	Mac-M8	0.756775791133843	hub
FAM129B	Mac-M4	0.196140505204606	other
ENG	Mac-M4	0.182152851618095	other
DPM2	Mac-M6	0.389474675356434	other
PTGES2	Mac-M11	0.153356317170788	other
C9orf16	Mac-M4	0.159392755641485	other
ODF2	Mac-M5	0.105343900188295	other
WDR34	Mac-M5	0.629959645055216	other
SET	Mac-M4	0.201575948790352	other
ZDHHC12	Mac-M4	0.403896547677544	other
NTMT1	Mac-M4	0.108807606605858	other
FNBP1	Mac-M11	0.545568651923371	other
RP11-544A12.8	Mac-M1	0.13181589386047	other
RAPGEF1	Mac-M2	0.24503609633444	other
SETX	Mac-M1	0.268826603139938	other
TTF1	Mac-M1	0.173217495045987	other
RALGDS	Mac-M9	0.108545706605503	other
SURF6	Mac-M6	0.18808840400307	other
RPL7A	Mac-M8	0.805293047725675	hub
REXO4	Mac-M1	0.0932332407119597	other
BRD3	Mac-M1	0.0740357232404425	other
RXRA	Mac-M4	0.138321092946749	other
OLFM1	Mac-M1	0.0774978013107594	other
UBAC1	Mac-M7	0.266665675326234	other
CARD9	Mac-M4	0.288148403257085	other
SNAPC4	Mac-M5	0.182867423641945	other
NOTCH1	Mac-M3	0.00206187534617469	other
AGPAT2	Mac-M6	0.708530390891805	hub
TMEM141	Mac-M4	0.200346249219951	other
RABL6	Mac-M4	0.0824989995139413	other
PHPT1	Mac-M4	0.311525848252559	other
EDF1	Mac-M4	0.168452514884918	other
FBXW5	Mac-M4	0.246543193542139	other
C9orf142	Mac-M5	0.191472152596305	other
CLIC3	Mac-M11	0.0792231779579405	other
FUT7	Mac-M4	0.32066114335296	other
DPP7	Mac-M1	0.0681507144537006	other
SSNA1	Mac-M4	0.312705294840584	other
TMEM203	Mac-M6	0.443778550045286	other
TUBB4B	Mac-M2	0.202610262905189	other
MRPL41	Mac-M4	0.298702128274361	other
PSMD13	Mac-M4	0.221583857361457	other
IFITM2	Mac-M12	0.342025872987304	other
IFITM3	Mac-M12	0.459646325482035	other
SIGIRR	Mac-M1	0.177592663026503	other
RASSF7	Mac-M4	0.223007803247757	other
IRF7	Mac-M3	0.402930316840187	other
EPS8L2	Mac-M11	0.0867821415957732	other
TMEM80	Mac-M1	0.146467856852959	other
TALDO1	Mac-M4	0.513753345686671	other
RPLP2	Mac-M8	0.844717401931154	hub
POLR2L	Mac-M7	0.601883438592331	other
TSPAN4	Mac-M9	0.30568284053447	other
CHID1	Mac-M9	0.052856950695232	other
AP2A2	Mac-M9	0.311024585057702	other
CTSD	Mac-M9	0.530918573036094	other
LSP1	Mac-M8	0.259616780633284	other
MRPL23	Mac-M4	0.218784441293922	other
ASCL2	Mac-M9	0.128295654617175	other
CD81	Mac-M7	0.778207928509591	hub
KCNQ1OT1	Mac-M2	0.0859062655150878	other
SLC22A18	Mac-M1	0.177181046045411	other
PHLDA2	Mac-M2	0.489858857813192	other
NUP98	Mac-M2	0.101287239112492	other
RHOG	Mac-M4	0.489246331673001	other
RRM1	Mac-M5	0.470943921561535	other
FAM160A2	Mac-M11	0.129495481446186	other
PRKCDBP	Mac-M4	0.142171083731654	other
TAF10	Mac-M4	0.133912532896314	other
TPP1	Mac-M9	0.113648072774572	other
MRPL17	Mac-M4	0.132511915689141	other
EIF3F	Mac-M8	0.421191025267255	other
RPL27A	Mac-M8	0.9378760725071	hub
SCUBE2	Mac-M11	0.00473281240334929	other
DENND5A	Mac-M2	0.0766338225683397	other
WEE1	Mac-M5	0.151326842631087	other
SWAP70	Mac-M10	0.384065550380329	other
SBF2	Mac-M9	0.0920810483737954	other
ADM	Mac-M2	0.0697087078431458	other
MTRNR2L8	Mac-M14	0.363609592204762	other
EIF4G2	Mac-M3	0.104472654603383	other
ZBED5	Mac-M1	0.0843036164939102	other
GALNT18	Mac-M5	0.34553937897581	other
PSMA1	Mac-M4	0.327033892156128	other
CYP2R1	Mac-M1	0.109422553220519	other
RPS13	Mac-M8	0.854519767105494	hub
NUCB2	Mac-M5	0.272199603681774	other
HPS5	Mac-M8	0.044731380646574	other
LDHA	Mac-M4	0.735516398432703	hub
SPTY2D1	Mac-M2	0.133272931678609	other
ZDHHC13	Mac-M5	0.0597247628935464	other
HTATIP2	Mac-M7	0.320623499580177	other
FANCF	Mac-M1	0.16655251118981	other
SVIP	Mac-M5	0.338810078132547	other
CCDC34	Mac-M5	0.295960093167879	other
ARL14EP	Mac-M1	0.0681805127784756	other
IMMP1L	Mac-M5	0.16477327813272	other
RCN1	Mac-M3	0.219178630356309	other
EIF3M	Mac-M8	0.252243990285172	other
HIPK3	Mac-M9	0.047618836731128	other
CD59	Mac-M5	0.340486522298263	other
FBXO3	Mac-M1	0.0562360296729632	other
CAT	Mac-M8	0.100811698791411	other
CD44	Mac-M2	0.635406537485286	other
FJX1	Mac-M2	0	other
TTC17	Mac-M1	0.17123406775836	other
PHF21A	Mac-M1	0.208901433446085	other
DGKZ	Mac-M1	0.385825687748446	other
CKAP5	Mac-M5	0.13852260467279	other
ARFGAP2	Mac-M1	0.0901287284268187	other
DDB2	Mac-M5	0.171146786735272	other
ACP2	Mac-M9	0.135718834125319	other
SPI1	Mac-M4	0.636831810578565	other
PSMC3	Mac-M4	0.357351699971468	other
CELF1	Mac-M1	0.413489423909092	other
MTCH2	Mac-M4	0.358083027393336	other
NUP160	Mac-M1	0.121305947164948	other
PTPRJ	Mac-M9	0.0638975640676738	other
SSRP1	Mac-M5	0.284594636183316	other
SLC43A3	Mac-M2	0.185370114390802	other
TIMM10	Mac-M4	0.306244722052486	other
UBE2L6	Mac-M3	0.65252434378444	other
SERPING1	Mac-M9	0.343347908682411	other
C11orf31	Mac-M4	0.432803447777287	other
CTNND1	Mac-M4	0.162028829481212	other
LPXN	Mac-M2	0.200697191265976	other
FAM111A	Mac-M5	0.253324078784052	other
MPEG1	Mac-M9	0.290382604423515	other
MRPL16	Mac-M4	0.127452734355064	other
MS4A6A	Mac-M9	0.710180409266232	hub
MS4A7	Mac-M9	0.647985074245186	other
CPSF7	Mac-M1	0.0213117956169688	other
TMEM258	Mac-M4	0.270494982095874	other
FEN1	Mac-M5	0.550715879963973	other
FADS3	Mac-M2	0.0282692584731473	other
BEST1	Mac-M2	0.118018451197463	other
FTH1	Mac-M2	0.710410672282239	hub
AHNAK	Mac-M9	0.107299783194953	other
EML3	Mac-M1	0.0549277932573735	other
UQCC3	Mac-M6	0.458577643168018	other
TTC9C	Mac-M6	0.18699439928776	other
POLR2G	Mac-M6	0.525587027125541	other
TMEM223	Mac-M6	0.310902135127939	other
TMEM179B	Mac-M6	0.498603084750663	other
WDR74	Mac-M6	0.0334272147452237	other
RARRES3	Mac-M3	0.692876034934683	other
COX8A	Mac-M4	0.652812475565102	other
FERMT3	Mac-M7	0.133857441224651	other
NUDT22	Mac-M6	0.346100487759164	other
DNAJC4	Mac-M8	0.210802216412429	other
VEGFB	Mac-M7	0.388812530850118	other
PPP1R14B	Mac-M4	0.354417658609868	other
GPR137	Mac-M4	0	other
TRMT112	Mac-M11	0.203460260243644	other
PRDX5	Mac-M4	0.265507080939759	other
RPS6KA4	Mac-M4	0.0529068675966315	other
SF1	Mac-M1	0.256164240234139	other
EHD1	Mac-M2	0.552145878492455	other
ARL2	Mac-M4	0.185885390083327	other
SAC3D1	Mac-M5	0.381839431668137	other
ZNHIT2	Mac-M1	0.0465985637275972	other
FAU	Mac-M8	0.709503704457271	hub
CAPN1	Mac-M4	0.114520747979706	other
DPF2	Mac-M1	0.157830705210037	other
SLC25A45	Mac-M1	0.275532972095562	other
FRMD8	Mac-M2	0.106512545988485	other
NEAT1	Mac-M2	0.39531839602298	other
MALAT1	Mac-M2	0.127041987351724	other
AP000769.1	Mac-M14	0.0231984307944997	other
SSSCA1	Mac-M4	0.111537948125378	other
FAM89B	Mac-M4	0.317498465018879	other
EHBP1L1	Mac-M7	0	other
SIPA1	Mac-M6	0.106440087423981	other
RNASEH2C	Mac-M5	0.157761343735417	other
CFL1	Mac-M4	0.924019126442016	hub
FIBP	Mac-M4	0.350617920678573	other
CCDC85B	Mac-M6	0.425023571908925	other
FOSL1	Mac-M2	0.303085916455335	other
DRAP1	Mac-M4	0.338923347914044	other
BANF1	Mac-M4	0.390458881853623	other
SF3B2	Mac-M5	0.171471222437915	other
MRPL11	Mac-M4	0.243466346008861	other
DPP3	Mac-M4	0.139032900531524	other
ANKRD13D	Mac-M1	0.249582209197375	other
PPP1CA	Mac-M4	0.510928693093056	other
TBC1D10C	Mac-M11	0.192840387764321	other
RPS6KB2	Mac-M4	0.159835725312304	other
CORO1B	Mac-M4	0.219977581605426	other
CDK2AP2	Mac-M11	0.379338968423884	other
GSTP1	Mac-M11	0.310520153685003	other
NDUFV1	Mac-M5	0.118951463432699	other
NUDT8	Mac-M5	0.176340926133924	other
UNC93B1	Mac-M1	0.359886329646207	other
NDUFS8	Mac-M4	0.248686484391388	other
TCIRG1	Mac-M7	0.204317076930952	other
CCND1	Mac-M11	0.586312250154183	other
FADD	Mac-M6	0.340273124655365	other
LAMTOR1	Mac-M4	0.514744269961603	other
INPPL1	Mac-M9	0.0844521063441964	other
ARAP1	Mac-M9	0.180900534564795	other
ATG16L2	Mac-M1	0.150002259084528	other
COA4	Mac-M4	0.17126702134064	other
UCP2	Mac-M11	0.516560482634798	other
XRRA1	Mac-M1	0.15113680641145	other
SPCS2	Mac-M5	0.142336539587981	other
ARRB1	Mac-M1	0.234036458202427	other
RPS3	Mac-M8	0.856740678352451	hub
UVRAG	Mac-M1	0.390305880512986	other
RSF1	Mac-M1	0.109710811630086	other
NDUFC2	Mac-M11	0.259061525751819	other
RAB30	Mac-M13	0.215061439764013	other
CREBZF	Mac-M1	0.13398635985143	other
PRSS23	Mac-M9	0.068078241453546	other
CTSC	Mac-M9	0.654590116680896	other
CHORDC1	Mac-M2	0.105537242230169	other
SMCO4	Mac-M4	0.332961413280827	other
ANKRD49	Mac-M1	0.224708032835241	other
CWC15	Mac-M6	0.435593105166548	other
SRSF8	Mac-M1	0.114300050876326	other
CEP57	Mac-M5	0.132464638772668	other
BIRC3	Mac-M2	0.666321156776734	other
BIRC2	Mac-M2	0.098325209901267	other
TMEM123	Mac-M12	0.143817385999444	other
CASP4	Mac-M12	0.221770777003872	other
CASP1	Mac-M12	0.363471924975954	other
CARD16	Mac-M12	0.387730186720511	other
CWF19L2	Mac-M1	0.160294856219285	other
ATM	Mac-M1	0.458904709489282	other
ZC3H12C	Mac-M2	0.228848225634755	other
TIMM8B	Mac-M4	0.369879264831998	other
SDHD	Mac-M4	0.205510745190417	other
IL18	Mac-M12	0.20135267603327	other
CADM1	Mac-M11	0.898666220278963	hub
[truncated: 1,547 more rows]
